# Supplementary material for: Accessing Dietary Effects on the Rumen Microbiome: Different Sequencing Methods Tell Different Stories
Source: Vet Sci. 2021 Jul 19;8(7):138. doi: 10.3390/vetsci8070138 (PMC8310016; doi:10.3390/vetsci8070138)
Supplement: Supplementary file 1 [file vetsci-08-00138-s001.zip]

Archive with 22 entries (19 files):
- __MACOSX/
- __MACOSX/R1/
- __MACOSX/R1/._ZHOU Vet Sciences 2021 R1 tracked.docx
- __MACOSX/R1/._ZHOU Vet Sciences R1 cover letter.docx
- __MACOSX/R1/._ZHOU Vet Sciences R1 Fig1.tif
- __MACOSX/R1/._ZHOU Vet Sciences R1 Fig2.tif
- __MACOSX/R1/._ZHOU Vet Sciences R1 Fig3.tif
- __MACOSX/R1/._ZHOU Vet Sciences R1 Fig4.tif
- __MACOSX/R1/._ZHOU Vet Sciences R1 Fig5.tif
- __MACOSX/R1/._ZHOU Vet Sciences R1 Fig6.tif
- __MACOSX/R1/._ZHOU Vet Sciences R1 FigS1.TIFF
- __MACOSX/R1/._ZHOU Vet Sciences R1 graphical abstract.tiff
- __MACOSX/R1/._ZHOU Vet Sciences R1 Informed Consent Statement.docx
- __MACOSX/R1/._ZHOU Vet Sciences R1 Supplementary File 1 copy.xlsx
- __MACOSX/R1/._ZHOU Vet Sciences R1 Supplementary File 2 copy.xlsx
- __MACOSX/R1/._ZHOU Vet Sciences R1.docx
- __MACOSX/R1/._ZHOU Vet Sciences Table S1-S4.docx
- __MACOSX/R1/._~$OU R1 cover letter.docx
- R1/
- R1/ZHOU Vet Sciences R1 Supplementary File 1 copy.xlsx
- R1/ZHOU Vet Sciences R1 Supplementary File 2 copy.xlsx
- R1/ZHOU Vet Sciences R1 FigS1.TIFF
