# Supplementary material for: Accessing Dietary Effects on the Rumen Microbiome: Different Sequencing Methods Tell Different Stories
Source: Vet Sci. 2021 Jul 19;8(7):138. doi: 10.3390/vetsci8070138 (PMC8310016; doi:10.3390/vetsci8070138)
Supplement: Supplementary file 1 [file vetsci-08-00138-s001.zip › R1/ZHOU Vet Sciences R1 Supplementary File 1 copy.xlsx]

## Sheet: Amplification Conditions
Archaea
Forward Primer	Arc915aF-CS1	ACACTGACGACATGGTTCTACAAGGAATTGGCGGGGGAGCAC
Reverse Primer	Arc1386R-CS2	TACGGTAGCAGAGACTTGGTCTGCGGTGTGTGCAAGGAGC
First PCR
Master Mix	x1 (µl)		Amplification Conditions
Buffer 10X + MgCl2	2.5		Temp	Time
DMSO 5%	1.25		94°C	2 minutes
dNTP	0.5		94°C	30 secondes
Taq Roche 5U	0.1		58°C	30 secondes	33 cycles
Primers F 3uM	3		72°C	30 secondes
Primers R 3uM	3		72°C	7 minutes
DNA 1/10	1		4°C	∞
H2O	13.65
Total	25
Second PCR
Sample Pre-Mix	x1 (µl)		Master Mix	x1 (µl)		Amplification Conditions
Buffer 10X	2		Sample Pre-Mix	17		Temp	Time
MgCl2 25mM	3.6		2uM 454 Lib-L barcodes	2		95°C	10min
DMSO	1		Diluted PCR 1/200	1		95°C	15s	15 cycles
dNTP	0.4		Total	20		60°C	30s
Taq Roche	0.1					72°C	1min
H2O	9.9					72°C	3min
Total	17					4°C	∞
Bacteria
Forward Primer	Bac9F-CS1	ACACTGACGACATGGTTCTACAGAGTTTGATCMTGGCTCAG
Reverse Primer	Bac515R-CS2	TACGGTAGCAGAGACTTGGTCTCCGCGGCKGCTGGCAC
First PCR
Master Mix	x1 (µl)		Amplification Conditions
Buffer 10X + MgCl2	2.5		Temp	Time
DMSO 5%	1.25		94°C	2 minutes
dNTP	0.5		94°C	30 secondes
Taq Roche 5U	0.1		58°C	30 secondes	33 cycles
Primers F 3uM	3		72°C	30 secondes
Primers R 3uM	3		72°C	7 minutes
DNA 1/10	1		4°C	∞
H2O	13.65
Total	25
Second PCR
Sample Pre-Mix	x1 (µl)		Master Mix	x1 (µl)		Amplification Conditions
Buffer 10X	2		Sample Pre-Mix	17		Temp	Time
MgCl2 25mM	3.6		2uM 454 Lib-L barcodes	2		95°C	10min
DMSO	1		Diluted PCR 1/200	1		95°C	15s	15 cycles
dNTP	0.4		Total	20		60°C	30s
Taq Roche	0.1					72°C	1min
H2O	9.9					72°C	3min
Total	17
Protozoa
Forward Primer	RP841F-CS1	ACACTGACGACATGGTTCTACAGACTAGGGATTGGARTGG
Reverse Primer	Reg1302R-CS2	TACGGTAGCAGAGACTTGGTCTAATTGCAAAGATCTATCCC
First PCR
Master Mix	x1 (µl)		Amplification Conditions
Buffer 10X + MgCl2	2.5		Temp	Time
DMSO 5%	1.25		94°C	2 minutes
dNTP	0.5		94°C	30 secondes
Taq Roche 5U	0.1		58°C	30 secondes	33 cycles
Primers F 3uM	5		72°C	30 secondes
Primers R 3uM	5		72°C	7 minutes
DNA 1/10	1		4°C	∞
H2O	9.65
Total	25
Second PCR
Sample Pre-Mix	x1 (µl)		Master Mix	x1 (µl)		Amplification Conditions
Buffer 10X	2		Sample Pre-Mix	17		Temp	Time
MgCl2 25mM	3.6		2uM 454 Lib-L barcodes	2		95°C	10min
DMSO	1		Diluted PCR 1/200	1		95°C	15s	15 cycles
dNTP	0.4		Total	20		60°C	30s
Taq Roche	0.1					72°C	1min
H2O	9.9					72°C	3min
Total	17
