# Supplementary material for: Accessing Dietary Effects on the Rumen Microbiome: Different Sequencing Methods Tell Different Stories
Source: Vet Sci. 2021 Jul 19;8(7):138. doi: 10.3390/vetsci8070138 (PMC8310016; doi:10.3390/vetsci8070138)
Supplement: Supplementary file 1 [file vetsci-08-00138-s001.zip › R1/ZHOU Vet Sciences R1 Supplementary File 2 copy.xlsx]

## Sheet: Archaea-metagenome
Treatment	HG	HG	HG	HG	HG	BCK	HG	HG	BCK	HG	BCK	BCK	BCK	BCK	BCK	BCK
AnimalID	Bull105	Bull107	Bull131	Bull147	Bull155	Bull217	Bull227	Bull23	Bull273	Bull297	Bull343	Bull381Y	Bull61	Bull81	Bull865	Bull87
d__Archaea|p__Candidatus_Korarchaeota|g__Candidatus_Korarchaeum|s__Candidatus_Korarchaeum_cryptofilum	0.000721154	0.000229647	0.000710833	0	0	0.000129366	0.000549882	0.000639932	0.000636943	0.000941176	0.0003125	0.000542201	0.000445699	0.000331071	0.000462107	0.000565099
d__Archaea|p__Crenarchaeota|c__Thermoprotei|o__Acidilobales|f__Acidilobaceae|g__Acidilobus|s__Acidilobus_saccharovorans	0.000480769	0.000229647	0.000568666	0.000815661	0.000561167	0.000129366	0.000628437	0	0.000382166	0.000705882	0.00015625	0.000632568	0.000594265	0.000331071	0.00034658	0.00033906
d__Archaea|p__Crenarchaeota|c__Thermoprotei|o__Acidilobales|f__Caldisphaeraceae|g__Caldisphaera|s__Caldisphaera_lagunensis	0.00649039	0.0118268	0.0130793	0.00244698	0.00785634	0.00827943	0.00274941	0.00789249	0.00942675	0.00576471	0.00773437	0.00759082	0.0104739	0.00910445	0.00542976	0.00565099
d__Archaea|p__Crenarchaeota|c__Thermoprotei|o__Desulfurococcales|f__Desulfurococcaceae|g__Desulfurococcus|s__Desulfurococcus_amylolyticus	0.000721154	0.000344471	0.000568666	0	0.000561167	0.000388098	0.000628437	0.000426621	0.00089172	0	0.000390625	0.000722935	0.000742832	0.000827678	0.000693161	0.00033906
d__Archaea|p__Crenarchaeota|c__Thermoprotei|o__Desulfurococcales|f__Desulfurococcaceae|g__Desulfurococcus|s__Desulfurococcus_mucosus	0.00120192	0.000229647	0.000568666	0.000271887	0.00112233	0	0.000314218	0.000426621	0.000254777	0.000588235	0.00015625	0.000180734	0.000148566	0	0.000462107	0.00033906
d__Archaea|p__Crenarchaeota|c__Thermoprotei|o__Desulfurococcales|f__Desulfurococcaceae|g__Staphylothermus|s__Staphylothermus_hellenicus	0.00144231	0.00310024	0.001706	0.00108755	0.00224467	0.000776197	0.000628437	0.00127986	0.000509554	0.00152941	0.0015625	0.0013555	0.00141138	0.00248303	0.00115527	0.00101718
d__Archaea|p__Crenarchaeota|c__Thermoprotei|o__Desulfurococcales|f__Desulfurococcaceae|g__Staphylothermus|s__Staphylothermus_marinus	0.00168269	0.000803766	0.00184817	0.000815661	0.00448934	0.00155239	0.000628437	0.00213311	0.00229299	0.002	0.00125	0.00144587	0.00103996	0.00115875	0.00103974	0.0011302
d__Archaea|p__Crenarchaeota|c__Thermoprotei|o__Desulfurococcales|f__Desulfurococcaceae|g__Thermosphaera|s__Thermosphaera_aggregans	0.000961538	0.000114824	0.000568666	0.000543774	0	0	0.000314218	0.000426621	0.000636943	0.000705882	7.8125e-05	0.000813302	7.42832e-05	0.000496607	0.000693161	0.00022604
d__Archaea|p__Crenarchaeota|c__Thermoprotei|o__Desulfurococcales|f__Pyrodictiaceae|g__Pyrodictium|s__Pyrodictium_delaneyi	0.000721154	0.000114824	0.000284333	0.000815661	0.0016835	0.000517464	0.000314218	0.000426621	0.000509554	0.000823529	0.00046875	0.000632568	0.00022285	0.000331071	0.000808688	0.000678119
d__Archaea|p__Crenarchaeota|c__Thermoprotei|o__Sulfolobales|f__Sulfolobaceae|g__Acidianus|s__Acidianus_hospitalis	0.00432692	0.00505225	0.00440717	0.00108755	0.00448934	0.00336352	0.00149254	0.00213311	0.00458599	0.00294118	0.00335937	0.00343394	0.00371416	0.0023175	0.00242606	0.0022604
d__Archaea|p__Crenarchaeota|c__Thermoprotei|o__Sulfolobales|f__Sulfolobaceae|g__Metallosphaera|s__Metallosphaera_cuprina	0.000721154	0.00114824	0.00142167	0.00135943	0.0016835	0.000776197	0.000392773	0.000853242	0.000509554	0.00141176	0.000625	0.0010844	0.000965681	0.000827678	0.000693161	0.00022604
d__Archaea|p__Crenarchaeota|c__Thermoprotei|o__Sulfolobales|f__Sulfolobaceae|g__Metallosphaera|s__Metallosphaera_sedula	0	0.000574119	0.00142167	0.000271887	0.00112233	0.000388098	0.000235664	0.000639932	0.000764331	0.000588235	0.0009375	9.03669e-05	7.42832e-05	0.000331071	0.00034658	0.00033906
d__Archaea|p__Crenarchaeota|c__Thermoprotei|o__Sulfolobales|f__Sulfolobaceae|g__Sulfolobus|s__Sulfolobus_acidocaldarius	0.00120192	0.00275577	0.00241683	0.000543774	0.000561167	0.00232859	0.000628437	0.00191979	0.00267516	0.00152941	0.00234375	0.00144587	0.00230278	0.00215196	0.000924214	0.0011302
d__Archaea|p__Crenarchaeota|c__Thermoprotei|o__Sulfolobales|f__Sulfolobaceae|g__Sulfolobus|s__Sulfolobus_islandicus	0.0103365	0.0072339	0.00796133	0.00135943	0.0123457	0.00556274	0.00227808	0.00725256	0.00713376	0.006	0.00609375	0.00686788	0.00653692	0.00629035	0.00404344	0.00485985
d__Archaea|p__Crenarchaeota|c__Thermoprotei|o__Sulfolobales|f__Sulfolobaceae|g__Sulfolobus|s__Sulfolobus_solfataricus	0.00336538	0.00332989	0.003412	0.000543774	0.00392817	0.00194049	0.000864101	0.00277304	0.00318471	0.00247059	0.00234375	0.00280137	0.00237706	0.00297964	0.0017329	0.00237342
d__Archaea|p__Crenarchaeota|c__Thermoprotei|o__Sulfolobales|f__Sulfolobaceae|g__Sulfolobus|s__Sulfolobus_sp_A20	0.003125	0.00516707	0.00497583	0.000815661	0.00561167	0.00219922	0.000785546	0.00469283	0.0044586	0.00317647	0.00289062	0.00316284	0.00356559	0.00347625	0.00231054	0.00180832
d__Archaea|p__Crenarchaeota|c__Thermoprotei|o__Sulfolobales|f__Sulfolobaceae|g__Sulfolobus|s__Sulfolobus_tokodaii	0.00360577	0.00562636	0.00824566	0.00244698	0.00673401	0.00517464	0.00164965	0.00703925	0.00522293	0.00529412	0.0053125	0.00451834	0.00609122	0.00711803	0.0030037	0.0028255
d__Archaea|p__Crenarchaeota|c__Thermoprotei|o__Thermoproteales|f__Thermofilaceae|g__Thermofilum|s__Thermofilum_adornatus	0.000961538	0.000229647	0.000142167	0.000543774	0.00112233	0.000258732	7.85546e-05	0.000639932	0.000127389	0.000588235	7.8125e-05	9.03669e-05	0.000371416	0.000165536	0	0
d__Archaea|p__Crenarchaeota|c__Thermoprotei|o__Thermoproteales|f__Thermofilaceae|g__Thermofilum|s__Thermofilum_pendens	0.000480769	0.000459295	0.000710833	0.000543774	0.00280584	0.000258732	0.000235664	0.000853242	0.000636943	0.000470588	0.000234375	0.000361468	0.000148566	0.000331071	0.000693161	0.000565099
d__Archaea|p__Crenarchaeota|c__Thermoprotei|o__Thermoproteales|f__Thermofilaceae|g__Thermofilum|s__Thermofilum_uzonense	0.000480769	0.000344471	0.000853	0	0.000561167	0.000258732	0.000628437	0.000639932	0.000636943	0.000470588	0.000625	0.000361468	0.000594265	0.000165536	0.000924214	0.000678119
d__Archaea|p__Crenarchaeota|c__Thermoprotei|o__Thermoproteales|f__Thermoproteaceae|g__Caldivirga|s__Caldivirga_maquilingensis	0.00120192	0.000459295	0.0012795	0.000543774	0.000561167	0.000258732	0.000314218	0.00106655	0.000509554	0.000588235	0.00078125	0.000542201	0.000891398	0.000331071	0.00034658	0.00045208
d__Archaea|p__Crenarchaeota|c__Thermoprotei|o__Thermoproteales|f__Thermoproteaceae|g__Pyrobaculum|s__Pyrobaculum_islandicum	0.000480769	0.000803766	0.000284333	0.00108755	0.0016835	0.000388098	7.85546e-05	0.000213311	0.000509554	0.000705882	0.00046875	0.000722935	0.000742832	0.000827678	0.000924214	0.00022604
d__Archaea|p__Crenarchaeota|c__Thermoprotei|o__Thermoproteales|f__Thermoproteaceae|g__Thermoproteus|s__Thermoproteus_tenax	0.00120192	0.00114824	0.00199033	0.000271887	0.00112233	0.0011643	0.000549882	0.00149317	0.00140127	0.00152941	0.0009375	0.0010844	0.00148566	0.000993213	0.00115527	0.000565099
d__Archaea|p__Crenarchaeota|c__Thermoprotei|o__Thermoproteales|f__Thermoproteaceae|g__Thermoproteus|s__Thermoproteus_uzoniensis	0.00144231	0.00114824	0.0012795	0.000543774	0.00505051	0.000258732	0.000785546	0.00127986	0.0011465	0.00129412	0.00101563	0.000994036	0.000817115	0.000993213	0.00150185	0.000904159
d__Archaea|p__Crenarchaeota|c__Thermoprotei|o__Thermoproteales|f__Thermoproteaceae|g__Vulcanisaeta|s__Vulcanisaeta_distributa	0.00192308	0.00091859	0.000995166	0.00108755	0.00280584	0.000776197	0.000392773	0.00127986	0.00165605	0.00247059	0.00101563	0.000813302	0.000742832	0.00132428	0.00103974	0.000678119
d__Archaea|p__Crenarchaeota|c__Thermoprotei|o__Thermoproteales|f__Thermoproteaceae|g__Vulcanisaeta|s__Vulcanisaeta_moutnovskia	0.000721154	0.001952	0.0012795	0.00108755	0.00224467	0.00129366	0.000471328	0.000853242	0.00191083	0.000823529	0.0015625	0.0010844	0.00126281	0.000496607	0.00161738	0.000791139
d__Archaea|p__Euryarchaeota|c__Archaeoglobi|o__Archaeoglobales|f__Archaeoglobaceae|g__Archaeoglobus|s__Archaeoglobus_fulgidus	0.00120192	0.00091859	0.00156383	0.00108755	0.0016835	0.000776197	0.00109976	0.00213311	0.0011465	0.00117647	0.0015625	0.0016266	0.000817115	0.00115875	0.00103974	0.000791139
d__Archaea|p__Euryarchaeota|c__Archaeoglobi|o__Archaeoglobales|f__Archaeoglobaceae|g__Archaeoglobus|s__Archaeoglobus_profundus	0.00120192	0.00091859	0.000853	0.000815661	0.000561167	0.000388098	0.000471328	0.00127986	0.00089172	0.000352941	0.00101563	0.00117477	0.00111425	0.00132428	0.000462107	0.000678119
d__Archaea|p__Euryarchaeota|c__Archaeoglobi|o__Archaeoglobales|f__Archaeoglobaceae|g__Archaeoglobus|s__Archaeoglobus_sulfaticallidus	0.00144231	0.00114824	0.00241683	0.000271887	0.0016835	0.00129366	0.00109976	0.00191979	0.00152866	0.00223529	0.00148438	0.00126514	0.00111425	0.00148982	0.00115527	0.000791139
d__Archaea|p__Euryarchaeota|c__Archaeoglobi|o__Archaeoglobales|f__Archaeoglobaceae|g__Archaeoglobus|s__Archaeoglobus_veneficus	0.000961538	0.000803766	0.0012795	0.000271887	0.00224467	0.000646831	0.000864101	0.00149317	0.00101911	0.00129412	0.0009375	0.000632568	0.000594265	0.000993213	0.000577634	0.00101718
d__Archaea|p__Euryarchaeota|c__Archaeoglobi|o__Archaeoglobales|f__Archaeoglobaceae|g__Ferroglobus|s__Ferroglobus_placidus	0.00264423	0.00126306	0.00184817	0.00135943	0.003367	0.000905563	0.000864101	0.00149317	0.0011465	0.00188235	0.00101563	0.000903669	0.000817115	0.0028141	0.00115527	0.00158228
d__Archaea|p__Euryarchaeota|c__Archaeoglobi|o__Archaeoglobales|f__Archaeoglobaceae|g__Geoglobus|s__Geoglobus_acetivorans	0.00216346	0.00114824	0.0012795	0.000815661	0.00224467	0.00142303	0.00117832	0.000639932	0.00127388	0.000823529	0.00148438	0.00117477	0.000742832	0.00182089	0.000808688	0.0016953
d__Archaea|p__Euryarchaeota|c__Archaeoglobi|o__Archaeoglobales|f__Archaeoglobaceae|g__Geoglobus|s__Geoglobus_ahangari	0.00192308	0.000344471	0.000710833	0.000815661	0.00280584	0.000905563	0.00102121	0.00106655	0.00101911	0.000588235	0.000859375	0.000632568	0.000445699	0.00115875	0.000693161	0.00124322
d__Archaea|p__Euryarchaeota|c__Halobacteria|o__Halobacteriales|f__Haloarculaceae|g__Haloarcula|s__Haloarcula_marismortui	0.000961538	0.000803766	0.00156383	0.00163132	0.00280584	0.000517464	0.00133543	0.00234642	0.00152866	0.00176471	0.00148438	0.0013555	0.000445699	0.000993213	0.00127079	0.000904159
d__Archaea|p__Euryarchaeota|c__Halobacteria|o__Halobacteriales|f__Haloarculaceae|g__Haloarcula|s__Haloarcula_sp_CBA1115	0.000961538	0.000229647	0.000568666	0.000271887	0.00112233	0.000388098	0.000235664	0.000213311	0.000254777	0.000588235	0.0003125	0.000180734	0	0.000827678	0.00034658	0.00011302
d__Archaea|p__Euryarchaeota|c__Halobacteria|o__Halobacteriales|f__Haloarculaceae|g__Halomicrobium|s__Halomicrobium_mukohataei	0.00192308	0.00126306	0.001706	0.00244698	0.003367	0.00168176	0.00180676	0.00170648	0.00152866	0.00223529	0.00125	0.00262064	0.00103996	0.00148982	0.00265712	0.00146926
d__Archaea|p__Euryarchaeota|c__Halobacteria|o__Halobacteriales|f__Haloarculaceae|g__Halorhabdus|s__Halorhabdus_tiamatea	0.00192308	0.00103341	0.00199033	0.00108755	0.00280584	0.000776197	0.00164965	0.00106655	0.00203822	0.00188235	0.0009375	0.00180734	0.000817115	0.000662142	0.00138632	0.000904159
d__Archaea|p__Euryarchaeota|c__Halobacteria|o__Halobacteriales|f__Haloarculaceae|g__Halorhabdus|s__Halorhabdus_utahensis	0.00216346	0.00126306	0.00227467	0.00108755	0.00448934	0.00129366	0.00164965	0.00213311	0.00203822	0.00223529	0.00171875	0.00144587	0.000519982	0.000993213	0.00161738	0.00192134
d__Archaea|p__Euryarchaeota|c__Halobacteria|o__Halobacteriales|f__Haloarculaceae|g__Halorientalis|s__Halorientalis_sp_IM1011	0.00168269	0.00126306	0.00184817	0.00163132	0.00224467	0.00258732	0.00180676	0.00191979	0.0033121	0.00270588	0.00132813	0.00253027	0.0013371	0.00215196	0.00219501	0.00203436
d__Archaea|p__Euryarchaeota|c__Halobacteria|o__Halobacteriales|f__Haloarculaceae|g__Natronomonas|s__Natronomonas_moolapensis	0.00144231	0.000803766	0.00184817	0.000271887	0.003367	0.00155239	0.00141398	0.00149317	0.00165605	0.00152941	0.0009375	0.00180734	0.000594265	0.00165536	0.00184843	0.00124322
d__Archaea|p__Euryarchaeota|c__Halobacteria|o__Halobacteriales|f__Haloarculaceae|g__Natronomonas|s__Natronomonas_pharaonis	0.00120192	0.000803766	0.00113733	0.000271887	0.00280584	0.000646831	0.00102121	0.00149317	0.00101911	0.00223529	0.00117187	0.00144587	0.00103996	0.00115875	0.00103974	0.000565099
d__Archaea|p__Euryarchaeota|c__Halobacteria|o__Halobacteriales|f__Halobacteriaceae|g__Halalkalicoccus|s__Halalkalicoccus_jeotgali	0.000721154	0.000803766	0.001706	0.00163132	0.00617284	0.00155239	0.00133543	0.00106655	0.00229299	0.00164706	0.0009375	0.0016266	0.000668549	0.000993213	0.00161738	0.00146926
d__Archaea|p__Euryarchaeota|c__Halobacteria|o__Halobacteriales|f__Halobacteriaceae|g__Halanaeroarchaeum|s__Halanaeroarchaeum_sulfurireducens	0.00144231	0.000459295	0.000568666	0.00135943	0.0016835	0.000388098	0.000628437	0.000426621	0.00089172	0.00129412	0.0009375	0.00117477	0.000519982	0.000827678	0.00127079	0.00045208
d__Archaea|p__Euryarchaeota|c__Halobacteria|o__Halobacteriales|f__Halobacteriaceae|g__Halobacterium|s__Halobacterium_hubeiense	0.00288462	0.00137788	0.00227467	0.00271887	0.00448934	0.00219922	0.00188531	0.00191979	0.00280255	0.00270588	0.00164062	0.00243991	0.00103996	0.00115875	0.00219501	0.00192134
d__Archaea|p__Euryarchaeota|c__Halobacteria|o__Halobacteriales|f__Halobacteriaceae|g__Halobacterium|s__Halobacterium_salinarum	0.00168269	0.000803766	0.00113733	0.00163132	0.00392817	0.000517464	0.00125687	0.00127986	0.00178344	0.00164706	0.0009375	0.00153624	0.000519982	0.000662142	0.00138632	0.00135624
d__Archaea|p__Euryarchaeota|c__Halobacteria|o__Halobacteriales|f__Halobacteriaceae|g__Halobacterium|s__Halobacterium_sp_DL1	0.000961538	0.00091859	0.000853	0.00163132	0.0016835	0.000905563	0.00141398	0.00127986	0.00254777	0.002	0.00109375	0.00262064	0.000891398	0.000993213	0.00219501	0.00101718
d__Archaea|p__Euryarchaeota|c__Halobacteria|o__Halobacteriales|f__Halobacteriaceae|g__Halodesulfurarchaeum|s__Halodesulfurarchaeum_formicicum	0.00144231	0.00103341	0.00113733	0.00190321	0.00224467	0.000776197	0.00133543	0.00213311	0.00140127	0.00176471	0.00132813	0.0010844	0.000445699	0.00132428	0.00138632	0.000791139
d__Archaea|p__Euryarchaeota|c__Halobacteria|o__Haloferacales|f__Haloferacaceae|g__Haloferax|s__Haloferax_gibbonsii	0.00216346	0.000574119	0.001706	0.00108755	0.00505051	0.000776197	0.000785546	0.00298635	0.00242038	0.00188235	0.00171875	0.00234954	0.000668549	0.000662142	0.00127079	0.00124322
d__Archaea|p__Euryarchaeota|c__Halobacteria|o__Haloferacales|f__Haloferacaceae|g__Haloferax|s__Haloferax_mediterranei	0.00144231	0.000574119	0.001706	0.00108755	0.00448934	0.00142303	0.00117832	0.00127986	0.00216561	0.00117647	0.00140625	0.00171697	0.000742832	0.00132428	0.00127079	0.0011302
d__Archaea|p__Euryarchaeota|c__Halobacteria|o__Haloferacales|f__Haloferacaceae|g__Haloferax|s__Haloferax_volcanii	0.00168269	0.00126306	0.002559	0.00271887	0.00673401	0.000905563	0.0025923	0.00149317	0.00305733	0.00141176	0.00140625	0.00271101	0.00111425	0.00165536	0.0030037	0.0016953
d__Archaea|p__Euryarchaeota|c__Halobacteria|o__Haloferacales|f__Haloferacaceae|g__Halogeometricum|s__Halogeometricum_borinquense	0.00144231	0.000688942	0.0021325	0.000815661	0.00224467	0.00103493	0.00125687	0.00277304	0.00152866	0.00176471	0.00117187	0.00126514	0.000891398	0.00132428	0.00115527	0.0016953
d__Archaea|p__Euryarchaeota|c__Halobacteria|o__Haloferacales|f__Haloferacaceae|g__Haloquadratum|s__Haloquadratum_walsbyi	0.00192308	0.00160753	0.00241683	0.000543774	0.00112233	0.00284605	0.000942655	0.00362628	0.00191083	0.00223529	0.00273437	0.00198807	0.00245135	0.00380732	0.00311922	0.00248644
d__Archaea|p__Euryarchaeota|c__Halobacteria|o__Haloferacales|f__Halorubraceae|g__Halopenitus|s__Halopenitus_persicus	0.000721154	0.00103341	0.00156383	0.00353453	0.00280584	0.0011643	0.00188531	0.00127986	0.00242038	0.00176471	0.00078125	0.0016266	0.00118853	0.00198643	0.00196396	0.00101718
d__Archaea|p__Euryarchaeota|c__Halobacteria|o__Haloferacales|f__Halorubraceae|g__Halorubrum|s__Halorubrum_lacusprofundi	0.00120192	0.000459295	0.00156383	0.00135943	0.00224467	0.00142303	0.000942655	0.000853242	0.00165605	0.002	0.000703125	0.00234954	0.000594265	0.00132428	0.00219501	0.000791139
d__Archaea|p__Euryarchaeota|c__Halobacteria|o__Haloferacales|f__Halorubraceae|g__Halorubrum|s__Halorubrum_trapanicum	0.000961538	0.00114824	0.00184817	0.00299076	0.00561167	0.00142303	0.00141398	0.00255973	0.00229299	0.00223529	0.00164062	0.00280137	0.00103996	0.00248303	0.00231054	0.00135624
d__Archaea|p__Euryarchaeota|c__Halobacteria|o__Natrialbales|f__Natrialbaceae|g__Halobiforma|s__Halobiforma_lacisalsi	0.00264423	0.00114824	0.0012795	0.00135943	0.00392817	0.00258732	0.00243519	0.00255973	0.00292994	0.00117647	0.0015625	0.00253027	0.000519982	0.00380732	0.00184843	0.0022604
d__Archaea|p__Euryarchaeota|c__Halobacteria|o__Natrialbales|f__Natrialbaceae|g__Halopiger|s__Halopiger_xanaduensis	0.00288462	0.00126306	0.00241683	0.00135943	0.0016835	0.00168176	0.00243519	0.00149317	0.00382166	0.00176471	0.00132813	0.00271101	0.00118853	0.0023175	0.00242606	0.00203436
d__Archaea|p__Euryarchaeota|c__Halobacteria|o__Natrialbales|f__Natrialbaceae|g__Halostagnicola|s__Halostagnicola_larsenii	0.00120192	0.00126306	0.0021325	0.000815661	0.0016835	0.000776197	0.00157109	0.00149317	0.00254777	0.00152941	0.00179688	0.00216881	0.000965681	0.00165536	0.00103974	0.0011302
d__Archaea|p__Euryarchaeota|c__Halobacteria|o__Natrialbales|f__Natrialbaceae|g__Haloterrigena|s__Haloterrigena_daqingensis	0.00144231	0.000459295	0.00142167	0.00135943	0.00280584	0.00103493	0.00212097	0.00170648	0.00089172	0.00105882	0.00148438	0.0016266	0.000297133	0.00165536	0.00161738	0.0011302
d__Archaea|p__Euryarchaeota|c__Halobacteria|o__Natrialbales|f__Natrialbaceae|g__Haloterrigena|s__Haloterrigena_turkmenica	0.00216346	0.00103341	0.00184817	0.00190321	0.00448934	0.00271669	0.00298507	0.00170648	0.00305733	0.00258823	0.00171875	0.00361468	0.000965681	0.00182089	0.00277264	0.00158228
d__Archaea|p__Euryarchaeota|c__Halobacteria|o__Natrialbales|f__Natrialbaceae|g__Natrialba|s__Natrialba_magadii	0.00264423	0.00126306	0.00326983	0.00163132	0.00673401	0.00206986	0.00196386	0.00341297	0.00254777	0.00317647	0.0025	0.00271101	0.00155995	0.00148982	0.00184843	0.00214738
d__Archaea|p__Euryarchaeota|c__Halobacteria|o__Natrialbales|f__Natrialbaceae|g__Natrinema|s__Natrinema_pellirubrum	0.00120192	0.000574119	0.00184817	0.000543774	0.00112233	0.000905563	0.00133543	0.000426621	0.00140127	0.00164706	0.00125	0.0016266	0.000297133	0.000993213	0.00150185	0.00203436
d__Archaea|p__Euryarchaeota|c__Halobacteria|o__Natrialbales|f__Natrialbaceae|g__Natrinema|s__Natrinema_sp_J7-2	0.00168269	0.00091859	0.001706	0.00163132	0.00224467	0.0011643	0.00133543	0.00255973	0.00229299	0.00223529	0.00125	0.00126514	0.000965681	0.00198643	0.00207948	0.00101718
d__Archaea|p__Euryarchaeota|c__Halobacteria|o__Natrialbales|f__Natrialbaceae|g__Natronobacterium|s__Natronobacterium_gregoryi	0.00168269	0.000574119	0.001706	0.000543774	0.00561167	0.00142303	0.00117832	0.00149317	0.0011465	0.00141176	0.000625	0.0018977	0.00022285	0.00115875	0.00184843	0.000678119
d__Archaea|p__Euryarchaeota|c__Halobacteria|o__Natrialbales|f__Natrialbaceae|g__Natronococcus|s__Natronococcus_occultus	0.00120192	0.00103341	0.000853	0.000815661	0.003367	0.00155239	0.00133543	0.00170648	0.00343949	0.00141176	0.00117187	0.00180734	0.000742832	0.00297964	0.00138632	0.00158228
d__Archaea|p__Euryarchaeota|c__Halobacteria|o__Natrialbales|f__Natrialbaceae|g__Salinarchaeum|s__Salinarchaeum_sp_Harcht-Bsk1	0.00144231	0.000803766	0.0004265	0.00163132	0.00224467	0.000776197	0.00164965	0.00170648	0.00242038	0.00117647	0.00132813	0.00234954	0.000891398	0.00182089	0.00184843	0.00135624
d__Archaea|p__Euryarchaeota|c__Methanobacteria|o__Methanobacteriales|f__Methanobacteriaceae|g__Methanobacterium|s__Methanobacterium_congolense	0.00769231	0.00803766	0.006824	0.00326264	0.00729517	0.00737387	0.00377062	0.00746587	0.00611465	0.00576471	0.00609375	0.00433761	0.00631407	0.00629035	0.00519871	0.00463382
d__Archaea|p__Euryarchaeota|c__Methanobacteria|o__Methanobacteriales|f__Methanobacteriaceae|g__Methanobacterium|s__Methanobacterium_formicicum	0.00504808	0.00734872	0.00867216	0.00244698	0.00897868	0.00569211	0.00251375	0.00895904	0.00573248	0.00635294	0.00523438	0.00596422	0.00646264	0.0051316	0.00335028	0.00305154
d__Archaea|p__Euryarchaeota|c__Methanobacteria|o__Methanobacteriales|f__Methanobacteriaceae|g__Methanobacterium|s__Methanobacterium_lacus	0.00625	0.00757837	0.00796133	0.00271887	0.00505051	0.00491591	0.00251375	0.00661263	0.00496815	0.00517647	0.00617188	0.00542201	0.00549695	0.00562821	0.00496765	0.00327758
d__Archaea|p__Euryarchaeota|c__Methanobacteria|o__Methanobacteriales|f__Methanobacteriaceae|g__Methanobacterium|s__Methanobacterium_paludis	0.009375	0.0072339	0.0109468	0.00353453	0.0129068	0.00866753	0.00298507	0.0102389	0.00840764	0.00835294	0.00742187	0.00677752	0.00906255	0.00910445	0.00670056	0.00734629
d__Archaea|p__Euryarchaeota|c__Methanobacteria|o__Methanobacteriales|f__Methanobacteriaceae|g__Methanobacterium|s__Methanobacterium_sp_MB1	0.00288462	0.00287059	0.00270117	0.00108755	0.00280584	0.00142303	0.0017282	0.00469283	0.00292994	0.00294118	0.00257813	0.00207844	0.00289704	0.00248303	0.00138632	0.00192134
d__Archaea|p__Euryarchaeota|c__Methanobacteria|o__Methanobacteriales|f__Methanobacteriaceae|g__Methanobrevibacter|s__Methanobrevibacter_millerae	0.0790865	0.0362843	0.0318453	0.10087	0.0381594	0.0875809	0.183582	0.0567406	0.063949	0.0803529	0.0834375	0.0924453	0.053781	0.0874027	0.0926525	0.103639
d__Archaea|p__Euryarchaeota|c__Methanobacteria|o__Methanobacteriales|f__Methanobacteriaceae|g__Methanobrevibacter|s__Methanobrevibacter_olleyae	0.0733173	0.101619	0.103071	0.146275	0.0375982	0.0886158	0.0992145	0.0356229	0.0701911	0.0609412	0.0921875	0.0777155	0.0860199	0.0402251	0.109982	0.0806962
d__Archaea|p__Euryarchaeota|c__Methanobacteria|o__Methanobacteriales|f__Methanobacteriaceae|g__Methanobrevibacter|s__Methanobrevibacter_ruminantium	0.101923	0.0757837	0.0854421	0.166667	0.040404	0.0808538	0.0836606	0.0430887	0.0617834	0.0578824	0.0758594	0.0641605	0.0740603	0.0468465	0.0884935	0.073689
d__Archaea|p__Euryarchaeota|c__Methanobacteria|o__Methanobacteriales|f__Methanobacteriaceae|g__Methanobrevibacter|s__Methanobrevibacter_smithii	0.0247596	0.0176829	0.0146432	0.0353453	0.0224467	0.0364812	0.0384132	0.0260239	0.0249682	0.0261176	0.0328906	0.0342491	0.0242906	0.0402251	0.0347736	0.0499548
d__Archaea|p__Euryarchaeota|c__Methanobacteria|o__Methanobacteriales|f__Methanobacteriaceae|g__Methanobrevibacter|s__Methanobrevibacter_sp_AbM4	0.0242788	0.023424	0.0294285	0.0152257	0.0213244	0.0247089	0.011469	0.0198379	0.0207643	0.0227059	0.0215625	0.0199711	0.0259991	0.0220162	0.019293	0.0214738
d__Archaea|p__Euryarchaeota|c__Methanobacteria|o__Methanobacteriales|f__Methanobacteriaceae|g__Methanobrevibacter|s__Methanobrevibacter_sp_YE315	0.0735577	0.109312	0.0282912	0.224035	0.0566779	0.191979	0.328437	0.170009	0.187389	0.164471	0.178594	0.201157	0.147229	0.202781	0.231631	0.276334
d__Archaea|p__Euryarchaeota|c__Methanobacteria|o__Methanobacteriales|f__Methanobacteriaceae|g__Methanosphaera|s__Methanosphaera_stadtmanae	0.0199519	0.0211276	0.0186238	0.00761283	0.0196409	0.0173351	0.00911233	0.0168515	0.0173248	0.02	0.0161719	0.017983	0.0216907	0.0152293	0.0125924	0.0141275
d__Archaea|p__Euryarchaeota|c__Methanobacteria|o__Methanobacteriales|f__Methanobacteriaceae|g__Methanothermobacter|s__Methanothermobacter_marburgensis	0.000240385	0.00126306	0.0012795	0.000543774	0.0016835	0.000646831	0.000392773	0.00127986	0.00089172	0.000823529	0.000703125	0.000632568	0.000519982	0.000827678	0.000231054	0.00101718
d__Archaea|p__Euryarchaeota|c__Methanobacteria|o__Methanobacteriales|f__Methanobacteriaceae|g__Methanothermobacter|s__Methanothermobacter_thermautotrophicus	0.00120192	0.000229647	0.000568666	0.000543774	0.00112233	0.000388098	0.000392773	0.000213311	0.000382166	0.000823529	0.00046875	0.000632568	0.000519982	0.000331071	0.00034658	0.00033906
d__Archaea|p__Euryarchaeota|c__Methanobacteria|o__Methanobacteriales|f__Methanobacteriaceae|g__Methanothermobacter|s__Methanothermobacter_wolfeii	0.000961538	0.000803766	0.000710833	0.00108755	0.000561167	0.0011643	0.000549882	0.00191979	0.00165605	0.00129412	0.0009375	0.000542201	0.000891398	0.000827678	0.00150185	0.000678119
d__Archaea|p__Euryarchaeota|c__Methanobacteria|o__Methanobacteriales|f__Methanothermaceae|g__Methanothermus|s__Methanothermus_fervidus	0.00721154	0.00895625	0.00909866	0.00271887	0.00897868	0.00698577	0.00164965	0.00575939	0.00700637	0.00529412	0.00570312	0.00623531	0.00779973	0.00662142	0.0047366	0.00542496
d__Archaea|p__Euryarchaeota|c__Methanococci|o__Methanococcales|f__Methanocaldococcaceae|g__Methanocaldococcus|s__Methanocaldococcus_bathoardescens	0.00697115	0.0114824	0.0117998	0.0021751	0.00785634	0.0072445	0.00274941	0.00917236	0.0077707	0.008	0.00703125	0.00822339	0.00935968	0.00976659	0.00450554	0.00576401
d__Archaea|p__Euryarchaeota|c__Methanococci|o__Methanococcales|f__Methanocaldococcaceae|g__Methanocaldococcus|s__Methanocaldococcus_fervens	0.00745192	0.00895625	0.011089	0.00244698	0.00673401	0.0068564	0.00196386	0.00767918	0.00649682	0.00682353	0.00757812	0.00659678	0.00831972	0.0074491	0.00450554	0.00519892
d__Archaea|p__Euryarchaeota|c__Methanococci|o__Methanococcales|f__Methanocaldococcaceae|g__Methanocaldococcus|s__Methanocaldococcus_infernus	0.00408654	0.0048226	0.0055445	0.0021751	0.00392817	0.00426908	0.00157109	0.0059727	0.0044586	0.00411765	0.00296875	0.00352431	0.00519982	0.00595928	0.00242606	0.00316456
d__Archaea|p__Euryarchaeota|c__Methanococci|o__Methanococcales|f__Methanocaldococcaceae|g__Methanocaldococcus|s__Methanocaldococcus_jannaschii	0.00817308	0.00953037	0.00924083	0.00244698	0.010101	0.00776197	0.00212097	0.00874573	0.00789809	0.00729412	0.00726563	0.00659678	0.00809686	0.00910445	0.00612292	0.00474683
d__Archaea|p__Euryarchaeota|c__Methanococci|o__Methanococcales|f__Methanocaldococcaceae|g__Methanocaldococcus|s__Methanocaldococcus_sp_FS406-22	0.00673077	0.00792284	0.00824566	0.00108755	0.00617284	0.00530401	0.00125687	0.00533276	0.00713376	0.00658823	0.00664062	0.00497018	0.0061655	0.00711803	0.0030037	0.00372966
d__Archaea|p__Euryarchaeota|c__Methanococci|o__Methanococcales|f__Methanocaldococcaceae|g__Methanocaldococcus|s__Methanocaldococcus_vulcanius	0.0134615	0.0152716	0.0149275	0.00326264	0.0117845	0.010608	0.00298507	0.0125853	0.0133758	0.0102353	0.0115625	0.0101211	0.0148566	0.0120841	0.00981978	0.00825045
d__Archaea|p__Euryarchaeota|c__Methanococci|o__Methanococcales|f__Methanocaldococcaceae|g__Methanotorris|s__Methanotorris_igneus	0.00913462	0.014353	0.0125107	0.00163132	0.00897868	0.00892626	0.0034564	0.00725256	0.0077707	0.00858823	0.00804688	0.00822339	0.0113653	0.00993213	0.00542976	0.00587703
d__Archaea|p__Euryarchaeota|c__Methanococci|o__Methanococcales|f__Methanococcaceae|g__Methanococcus|s__Methanococcus_aeolicus	0.0230769	0.0285911	0.0295707	0.00516585	0.0213244	0.0174644	0.00463472	0.0238908	0.0206369	0.0196471	0.0207031	0.0154527	0.0298618	0.021023	0.012939	0.0131103
d__Archaea|p__Euryarchaeota|c__Methanococci|o__Methanococcales|f__Methanococcaceae|g__Methanococcus|s__Methanococcus_maripaludis	0.0324519	0.036514	0.0369633	0.0130506	0.0381594	0.0265201	0.0101335	0.0279437	0.0264968	0.0227059	0.0284375	0.0249413	0.0332789	0.032445	0.0205638	0.0201175
d__Archaea|p__Euryarchaeota|c__Methanococci|o__Methanococcales|f__Methanococcaceae|g__Methanococcus|s__Methanococcus_vannielii	0.00913462	0.0150419	0.0147853	0.0021751	0.0129068	0.0080207	0.00274941	0.0104522	0.00904459	0.00894118	0.01	0.00741009	0.0127024	0.00811124	0.00658503	0.00700723
d__Archaea|p__Euryarchaeota|c__Methanococci|o__Methanococcales|f__Methanococcaceae|g__Methanococcus|s__Methanococcus_voltae	0.0502404	0.0695832	0.0688086	0.00706906	0.0415264	0.0464424	0.00816968	0.0605802	0.0394904	0.0552941	0.0508594	0.0403036	0.0794087	0.0465155	0.0341959	0.0313065
d__Archaea|p__Euryarchaeota|c__Methanococci|o__Methanococcales|f__Methanococcaceae|g__Methanothermococcus|s__Methanothermococcus_okinawensis	0.0305288	0.0470777	0.0464885	0.00734095	0.0319865	0.0313066	0.00597015	0.0422355	0.0312102	0.0330588	0.0302344	0.0249413	0.0487298	0.0342659	0.0232209	0.0206826
d__Archaea|p__Euryarchaeota|c__Methanomicrobia|o__Methanocellales|f__Methanocellaceae|g__Methanocella|s__Methanocella_arvoryzae	0.00240385	0.00149271	0.00241683	0.00326264	0.003367	0.00129366	0.0034564	0.00298635	0.00394904	0.004	0.00242187	0.00298211	0.000891398	0.00264857	0.00311922	0.00259946
d__Archaea|p__Euryarchaeota|c__Methanomicrobia|o__Methanocellales|f__Methanocellaceae|g__Methanocella|s__Methanocella_conradii	0.00240385	0.001952	0.0021325	0.00108755	0.00392817	0.00129366	0.00117832	0.0040529	0.00229299	0.00164706	0.00148438	0.00234954	0.00185708	0.00198643	0.00127079	0.000904159
d__Archaea|p__Euryarchaeota|c__Methanomicrobia|o__Methanomicrobiales|f__Methanocorpusculaceae|g__Methanocorpusculum|s__Methanocorpusculum_labreanum	0.00168269	0.00172236	0.00227467	0.00190321	0.00448934	0.00103493	0.000706991	0.00234642	0.00229299	0.00223529	0.0009375	0.00153624	0.000891398	0.00132428	0.00138632	0.00124322
d__Archaea|p__Euryarchaeota|c__Methanomicrobia|o__Methanomicrobiales|f__Methanomicrobiaceae|g__Methanoculleus|s__Methanoculleus_bourgensis	0.000961538	0.000344471	0.00156383	0.000543774	0.003367	0.000517464	0.00133543	0.00191979	0.00152866	0.000823529	0.000625	0.000722935	0.000519982	0.000827678	0.000924214	0.00101718
d__Archaea|p__Euryarchaeota|c__Methanomicrobia|o__Methanomicrobiales|f__Methanomicrobiaceae|g__Methanoculleus|s__Methanoculleus_marisnigri	0.00264423	0.000803766	0.00199033	0.00190321	0.00392817	0.000776197	0.00243519	0.00234642	0.00229299	0.00223529	0.0015625	0.00216881	0.00111425	0.0023175	0.0030037	0.00293852
d__Archaea|p__Euryarchaeota|c__Methanomicrobia|o__Methanomicrobiales|f__Methanomicrobiaceae|g__Methanoculleus|s__Methanoculleus_sp_MAB1	0.000480769	0.000459295	0.000142167	0.000271887	0	0.000388098	7.85546e-05	0.000213311	0.000636943	0.000705882	0.000625	9.03669e-05	0.00022285	0.000165536	0.000808688	0.000565099
d__Archaea|p__Euryarchaeota|c__Methanomicrobia|o__Methanomicrobiales|f__Methanomicrobiaceae|g__Methanolacinia|s__Methanolacinia_petrolearia	0.00408654	0.00321507	0.00241683	0.00163132	0.00785634	0.00194049	0.00125687	0.00383959	0.00280255	0.002	0.00234375	0.00198807	0.00193136	0.00248303	0.00311922	0.00203436
d__Archaea|p__Euryarchaeota|c__Methanomicrobia|o__Methanomicrobiales|f__Methanoregulaceae|g__Methanoregula|s__Methanoregula_boonei	0.00168269	0.00137788	0.00241683	0.000815661	0.00392817	0.0011643	0.0017282	0.00277304	0.00216561	0.00164706	0.00101563	0.00207844	0.000297133	0.00148982	0.00161738	0.00124322
d__Archaea|p__Euryarchaeota|c__Methanomicrobia|o__Methanomicrobiales|f__Methanoregulaceae|g__Methanoregula|s__Methanoregula_formicica	0.00216346	0.00114824	0.00184817	0.00271887	0.00561167	0.00168176	0.00117832	0.00234642	0.00203822	0.00188235	0.00132813	0.00243991	0.00103996	0.00165536	0.00184843	0.000904159
d__Archaea|p__Euryarchaeota|c__Methanomicrobia|o__Methanomicrobiales|f__Methanoregulaceae|g__Methanosphaerula|s__Methanosphaerula_palustris	0.00336538	0.00160753	0.001706	0.0021751	0.00280584	0.00142303	0.00180676	0.00298635	0.00165605	0.00164706	0.00148438	0.0016266	0.000668549	0.000993213	0.00138632	0.00101718
d__Archaea|p__Euryarchaeota|c__Methanomicrobia|o__Methanomicrobiales|f__Methanospirillaceae|g__Methanospirillum|s__Methanospirillum_hungatei	0.00264423	0.00149271	0.00270117	0.00108755	0.003367	0.00206986	0.00204242	0.00149317	0.00254777	0.00211765	0.00296875	0.00298211	0.00193136	0.00182089	0.000924214	0.00180832
d__Archaea|p__Euryarchaeota|c__Methanomicrobia|o__Methanosarcinales|f__Methanosaetaceae|g__Methanothrix|s__Methanosaeta_harundinacea	0.00264423	0.00206683	0.002559	0.00163132	0.00448934	0.00168176	0.00196386	0.00191979	0.00203822	0.00211765	0.001875	0.00280137	0.0013371	0.0023175	0.00196396	0.00158228
d__Archaea|p__Euryarchaeota|c__Methanomicrobia|o__Methanosarcinales|f__Methanosaetaceae|g__Methanothrix|s__Methanothrix_soehngenii	0.00264423	0.00183718	0.00142167	0.00108755	0.00224467	0.00155239	0.00149254	0.00298635	0.00267516	0.00247059	0.00164062	0.00234954	0.00207993	0.00182089	0.00207948	0.0016953
d__Archaea|p__Euryarchaeota|c__Methanomicrobia|o__Methanosarcinales|f__Methanosarcinaceae|g__Methanococcoides|s__Methanococcoides_burtonii	0.00336538	0.00218165	0.00184817	0.00108755	0.00448934	0.00155239	0.0017282	0.0040529	0.00127388	0.00258823	0.00203125	0.00153624	0.00193136	0.00148982	0.0017329	0.0011302
d__Archaea|p__Euryarchaeota|c__Methanomicrobia|o__Methanosarcinales|f__Methanosarcinaceae|g__Methanococcoides|s__Methanococcoides_methylutens	0.00288462	0.00229648	0.00199033	0.00163132	0.00505051	0.00155239	0.00133543	0.00319966	0.00318471	0.00164706	0.0021875	0.00144587	0.0017828	0.00215196	0.00207948	0.00158228
d__Archaea|p__Euryarchaeota|c__Methanomicrobia|o__Methanosarcinales|f__Methanosarcinaceae|g__Methanohalobium|s__Methanohalobium_evestigatum	0.00384615	0.00401883	0.0046915	0.000815661	0.00392817	0.00388098	0.00180676	0.00511945	0.00394904	0.00447059	0.00375	0.00388578	0.00297133	0.00546267	0.0030037	0.00305154
d__Archaea|p__Euryarchaeota|c__Methanomicrobia|o__Methanosarcinales|f__Methanosarcinaceae|g__Methanohalophilus|s__Methanohalophilus_halophilus	0.000721154	0.00126306	0.00142167	0.000543774	0.00224467	0.00155239	0.000942655	0.00149317	0.00140127	0.00141176	0.00117187	0.00117477	0.000817115	0.00148982	0.00115527	0.000678119
d__Archaea|p__Euryarchaeota|c__Methanomicrobia|o__Methanosarcinales|f__Methanosarcinaceae|g__Methanohalophilus|s__Methanohalophilus_mahii	0.00264423	0.00149271	0.00142167	0.00163132	0.003367	0.00245796	0.000864101	0.00234642	0.00127388	0.00141176	0.00179688	0.0016266	0.00148566	0.00198643	0.0017329	0.000904159
d__Archaea|p__Euryarchaeota|c__Methanomicrobia|o__Methanosarcinales|f__Methanosarcinaceae|g__Methanolobus|s__Methanolobus_psychrophilus	0.00192308	0.001952	0.00241683	0.000543774	0.003367	0.00194049	0.00125687	0.00191979	0.00280255	0.00188235	0.00210938	0.00280137	0.00148566	0.00132428	0.00288817	0.00146926
d__Archaea|p__Euryarchaeota|c__Methanomicrobia|o__Methanosarcinales|f__Methanosarcinaceae|g__Methanomethylovorans|s__Methanomethylovorans_hollandica	0.00168269	0.00264095	0.003412	0.000543774	0.00392817	0.00206986	0.00141398	0.00255973	0.00292994	0.00258823	0.00234375	0.00234954	0.00215421	0.00132428	0.00207948	0.0016953
d__Archaea|p__Euryarchaeota|c__Methanomicrobia|o__Methanosarcinales|f__Methanosarcinaceae|g__Methanosalsum|s__Methanosalsum_zhilinae	0.003125	0.00332989	0.0038385	0.0021751	0.00392817	0.00206986	0.00133543	0.00298635	0.00178344	0.00235294	0.00226562	0.0018977	0.0022285	0.00248303	0.00231054	0.0016953
d__Archaea|p__Euryarchaeota|c__Methanomicrobia|o__Methanosarcinales|f__Methanosarcinaceae|g__Methanosarcina|s__Methanosarcina_acetivorans	0.00745192	0.00688943	0.00796133	0.00326264	0.00785634	0.00530401	0.00274941	0.00725256	0.00598726	0.00564706	0.00539062	0.00542201	0.00482841	0.00595928	0.0030037	0.00440778
d__Archaea|p__Euryarchaeota|c__Methanomicrobia|o__Methanosarcinales|f__Methanosarcinaceae|g__Methanosarcina|s__Methanosarcina_barkeri	0.0269231	0.0282466	0.0294285	0.00489396	0.0291807	0.0219922	0.00793401	0.0313567	0.0233121	0.0214118	0.0246875	0.0223206	0.0288219	0.0228439	0.0152495	0.0158228
d__Archaea|p__Euryarchaeota|c__Methanomicrobia|o__Methanosarcinales|f__Methanosarcinaceae|g__Methanosarcina|s__Methanosarcina_horonobensis	0.00552885	0.00711907	0.006824	0.00190321	0.00841751	0.00362225	0.00251375	0.0081058	0.00713376	0.00517647	0.00585938	0.00478944	0.00557124	0.00546267	0.00462107	0.00519892
d__Archaea|p__Euryarchaeota|c__Methanomicrobia|o__Methanosarcinales|f__Methanosarcinaceae|g__Methanosarcina|s__Methanosarcina_lacustris	0.00817308	0.0067746	0.00710833	0.000815661	0.00841751	0.00504528	0.00267086	0.0081058	0.00535032	0.00647059	0.005	0.00469908	0.00579409	0.00463499	0.00277264	0.00316456
d__Archaea|p__Euryarchaeota|c__Methanomicrobia|o__Methanosarcinales|f__Methanosarcinaceae|g__Methanosarcina|s__Methanosarcina_mazei	0.0163462	0.0176829	0.0199033	0.00299076	0.0157127	0.013066	0.00439906	0.0166382	0.0143949	0.0171765	0.0167969	0.0123803	0.0193879	0.0168846	0.0082024	0.00983273
d__Archaea|p__Euryarchaeota|c__Methanomicrobia|o__Methanosarcinales|f__Methanosarcinaceae|g__Methanosarcina|s__Methanosarcina_siciliae	0.00865385	0.00700425	0.00909866	0.00326264	0.016835	0.00582147	0.00314218	0.0100256	0.00853503	0.00541176	0.0065625	0.00605458	0.00609122	0.00629035	0.00589187	0.00474683
d__Archaea|p__Euryarchaeota|c__Methanomicrobia|o__Methanosarcinales|f__Methanosarcinaceae|g__Methanosarcina|s__Methanosarcina_sp_Kolksee	0.00384615	0.00378918	0.00284333	0.00108755	0.003367	0.00206986	0.000628437	0.00362628	0.00216561	0.00188235	0.00234375	0.00207844	0.00415986	0.00347625	0.00150185	0.00271248
d__Archaea|p__Euryarchaeota|c__Methanomicrobia|o__Methanosarcinales|f__Methanosarcinaceae|g__Methanosarcina|s__Methanosarcina_sp_MTP4	0.00649039	0.00792284	0.00696616	0.00135943	0.00841751	0.00439845	0.00377062	0.00533276	0.00636943	0.00588235	0.00523438	0.00551238	0.00646264	0.00778017	0.00462107	0.00429476
d__Archaea|p__Euryarchaeota|c__Methanomicrobia|o__Methanosarcinales|f__Methanosarcinaceae|g__Methanosarcina|s__Methanosarcina_sp_WWM596	0.000721154	0.00091859	0.000995166	0	0.000561167	0.000517464	7.85546e-05	0.00127986	0.000764331	0.000705882	0.000546875	0.000542201	0.00118853	0.00115875	0.000115527	0.00033906
d__Archaea|p__Euryarchaeota|c__Methanomicrobia|o__Methanosarcinales|f__Methanosarcinaceae|g__Methanosarcina|s__Methanosarcina_thermophila	0.00336538	0.00413365	0.005118	0.00244698	0.00561167	0.00349288	0.00188531	0.0040529	0.00394904	0.00305882	0.00359375	0.00316284	0.00363987	0.00380732	0.00265712	0.0022604
d__Archaea|p__Euryarchaeota|c__Methanomicrobia|o__Methanosarcinales|f__Methanosarcinaceae|g__Methanosarcina|s__Methanosarcina_vacuolata	0.00240385	0.00264095	0.00241683	0.000271887	0.00112233	0.00258732	0.000549882	0.00341297	0.00178344	0.00176471	0.0021875	0.00144587	0.00237706	0.00182089	0.000924214	0.0011302
d__Archaea|p__Euryarchaeota|c__Thermococci|o__Thermococcales|f__Thermococcaceae|g__Palaeococcus|s__Palaeococcus_pacificus	0.00168269	0.000688942	0.000568666	0.00108755	0.00280584	0.000517464	0.000864101	0.00106655	0.000764331	0.00164706	0.00078125	0.000903669	0.000742832	0.000496607	0.000231054	0.000565099
d__Archaea|p__Euryarchaeota|c__Thermococci|o__Thermococcales|f__Thermococcaceae|g__Pyrococcus|s__Pyrococcus_abyssi	0.000961538	0.000688942	0.0012795	0	0.000561167	0.000258732	0.000392773	0.000426621	0.00089172	0.000705882	0.000546875	0.000361468	0.000371416	0.000165536	0.000577634	0.00124322
d__Archaea|p__Euryarchaeota|c__Thermococci|o__Thermococcales|f__Thermococcaceae|g__Pyrococcus|s__Pyrococcus_furiosus	0.000961538	0.00160753	0.000995166	0.000271887	0.00112233	0.00129366	0.000628437	0.00149317	0.0011465	0.00141176	0.0009375	0.00117477	0.00111425	0.00182089	0.000924214	0.000791139
d__Archaea|p__Euryarchaeota|c__Thermococci|o__Thermococcales|f__Thermococcaceae|g__Pyrococcus|s__Pyrococcus_horikoshii	0.000240385	0.000344471	0.000995166	0.000271887	0.00224467	0.000905563	0.000392773	0.00127986	0.000382166	0.000705882	0.00101563	0.000903669	0.000297133	0.000827678	0.000231054	0.00011302
d__Archaea|p__Euryarchaeota|c__Thermococci|o__Thermococcales|f__Thermococcaceae|g__Pyrococcus|s__Pyrococcus_kukulkanii	0.000721154	0.000803766	0.000710833	0	0.000561167	0.000646831	0.000706991	0.00149317	0.000509554	0.00117647	0.00046875	0.000813302	0.000445699	0.000496607	0.000462107	0.00033906
d__Archaea|p__Euryarchaeota|c__Thermococci|o__Thermococcales|f__Thermococcaceae|g__Pyrococcus|s__Pyrococcus_sp_NA2	0.000961538	0.000688942	0.000995166	0.00135943	0.00224467	0.000517464	0.000785546	0.000853242	0.000636943	0.000823529	0.00078125	0.000813302	0.000742832	0.000662142	0.000462107	0.000791139
d__Archaea|p__Euryarchaeota|c__Thermococci|o__Thermococcales|f__Thermococcaceae|g__Pyrococcus|s__Pyrococcus_sp_ST04	0.000240385	0.000803766	0.000853	0.000543774	0.003367	0.000388098	0.000392773	0.00127986	0.000764331	0.000941176	0.00078125	0.000722935	0.000445699	0.000165536	0.000693161	0.000565099
d__Archaea|p__Euryarchaeota|c__Thermococci|o__Thermococcales|f__Thermococcaceae|g__Pyrococcus|s__Pyrococcus_yayanosii	0.000961538	0.000459295	0.00156383	0.000815661	0.0016835	0.000646831	0.000471328	0.000853242	0.00101911	0.000705882	0.0009375	0.000903669	0.000297133	0.000662142	0.00103974	0.000678119
d__Archaea|p__Euryarchaeota|c__Thermococci|o__Thermococcales|f__Thermococcaceae|g__Thermococcus|s__Thermococcus_barophilus	0.00144231	0.00298542	0.002559	0.000815661	0.00505051	0.00181113	0.00109976	0.00106655	0.00165605	0.00105882	0.00210938	0.0018977	0.00163423	0.00165536	0.00138632	0.00135624
d__Archaea|p__Euryarchaeota|c__Thermococci|o__Thermococcales|f__Thermococcaceae|g__Thermococcus|s__Thermococcus_barossii	0.000721154	0.000344471	0.000995166	0.000271887	0.00280584	0.00103493	0.00141398	0.000426621	0.000254777	0.000705882	0.000703125	0.00117477	0.000297133	0.00132428	0.000577634	0.00033906
d__Archaea|p__Euryarchaeota|c__Thermococci|o__Thermococcales|f__Thermococcaceae|g__Thermococcus|s__Thermococcus_celer	0.000961538	0.000459295	0.000853	0.000543774	0.0016835	0.000905563	0.00117832	0.000426621	0.000636943	0.000705882	0.0009375	0.00126514	0.000148566	0.000165536	0.000693161	0.00022604
d__Archaea|p__Euryarchaeota|c__Thermococci|o__Thermococcales|f__Thermococcaceae|g__Thermococcus|s__Thermococcus_chitonophagus	0.000721154	0.000344471	0.000995166	0	0.00112233	0.000646831	0.000628437	0.000426621	0.000636943	0.000823529	0.00046875	0.000542201	0.000148566	0.000827678	0.000462107	0.00033906
d__Archaea|p__Euryarchaeota|c__Thermococci|o__Thermococcales|f__Thermococcaceae|g__Thermococcus|s__Thermococcus_cleftensis	0.00192308	0.000574119	0.0004265	0.000271887	0.0016835	0.000258732	0.000392773	0.000426621	0.00089172	0.00117647	0.00046875	0.000813302	0.000519982	0.000662142	0.000693161	0.00045208
d__Archaea|p__Euryarchaeota|c__Thermococci|o__Thermococcales|f__Thermococcaceae|g__Thermococcus|s__Thermococcus_eurythermalis	0	0.000803766	0.000710833	0	0	0.000776197	0.000471328	0.000639932	0.000509554	0.000823529	0.000234375	0.000542201	0.000594265	0.000662142	0.000693161	0.00033906
d__Archaea|p__Euryarchaeota|c__Thermococci|o__Thermococcales|f__Thermococcaceae|g__Thermococcus|s__Thermococcus_gammatolerans	0.000240385	0.000803766	0.0012795	0.000271887	0.000561167	0.00103493	0.000549882	0.000853242	0.00127388	0.000705882	0.000625	0.000632568	0.000445699	0.000165536	0.000924214	0.000904159
d__Archaea|p__Euryarchaeota|c__Thermococci|o__Thermococcales|f__Thermococcaceae|g__Thermococcus|s__Thermococcus_gorgonarius	0	0.000114824	0.000710833	0.000543774	0.00112233	0.000517464	0.000392773	0.000213311	0.000764331	0.000823529	0.000390625	0.000813302	0.000297133	0.000662142	0.00103974	0.000678119
d__Archaea|p__Euryarchaeota|c__Thermococci|o__Thermococcales|f__Thermococcaceae|g__Thermococcus|s__Thermococcus_guaymasensis	0.000480769	0.00160753	0.00156383	0.000815661	0.0016835	0.000646831	0.000628437	0.00149317	0.00127388	0.00129412	0.00125	0.000813302	0.000371416	0.000662142	0.000924214	0.000678119
d__Archaea|p__Euryarchaeota|c__Thermococci|o__Thermococcales|f__Thermococcaceae|g__Thermococcus|s__Thermococcus_kodakarensis	0.000480769	0.000459295	0.00142167	0.00108755	0.00224467	0.000646831	0.000706991	0.00127986	0.00101911	0.000588235	0.0003125	0.000542201	0.00022285	0.000662142	0.000924214	0.00022604
d__Archaea|p__Euryarchaeota|c__Thermococci|o__Thermococcales|f__Thermococcaceae|g__Thermococcus|s__Thermococcus_litoralis	0.000721154	0.000803766	0.00113733	0	0.000561167	0.000776197	0.000471328	0.000426621	0.000764331	0.000941176	0.000859375	0.000903669	0.000519982	0.000331071	0.000693161	0.000791139
d__Archaea|p__Euryarchaeota|c__Thermococci|o__Thermococcales|f__Thermococcaceae|g__Thermococcus|s__Thermococcus_nautili	0.000721154	0.000344471	0.0004265	0.000543774	0.00224467	0.000776197	0.00102121	0.000853242	0.000254777	0.000941176	0.0003125	0.0010844	0.00022285	0.000662142	0.000577634	0.000565099
d__Archaea|p__Euryarchaeota|c__Thermococci|o__Thermococcales|f__Thermococcaceae|g__Thermococcus|s__Thermococcus_onnurineus	0.000240385	0.000574119	0.000995166	0.00135943	0.0016835	0.000258732	0.000549882	0.000853242	0.00140127	0.000588235	0.000234375	0.00126514	0.000297133	0.00148982	0.000924214	0.00101718
d__Archaea|p__Euryarchaeota|c__Thermococci|o__Thermococcales|f__Thermococcaceae|g__Thermococcus|s__Thermococcus_pacificus	0.00120192	0.000688942	0.000853	0.000815661	0.00112233	0	0.000628437	0.000639932	0.00089172	0.00141176	0.000703125	0.000813302	0.000371416	0.000662142	0.000808688	0.00045208
d__Archaea|p__Euryarchaeota|c__Thermococci|o__Thermococcales|f__Thermococcaceae|g__Thermococcus|s__Thermococcus_paralvinellae	0.00168269	0.00160753	0.00156383	0	0.0016835	0.00168176	0.000314218	0.00149317	0.00152866	0.00152941	0.000859375	0.00171697	0.000668549	0.00115875	0.000924214	0.00135624
d__Archaea|p__Euryarchaeota|c__Thermococci|o__Thermococcales|f__Thermococcaceae|g__Thermococcus|s__Thermococcus_peptonophilus	0.000961538	0.00103341	0.000853	0	0.0016835	0.000646831	0.000471328	0.000853242	0.00089172	0.00141176	0.000546875	0.000994036	0.000519982	0.000496607	0.00103974	0.00033906
d__Archaea|p__Euryarchaeota|c__Thermococci|o__Thermococcales|f__Thermococcaceae|g__Thermococcus|s__Thermococcus_piezophilus	0.000480769	0.000344471	0.000568666	0.000271887	0.0016835	0.000905563	0.000314218	0.000213311	0.00089172	0.000588235	0.000546875	0.000813302	0.000519982	0.000496607	0.000808688	0.000678119
d__Archaea|p__Euryarchaeota|c__Thermococci|o__Thermococcales|f__Thermococcaceae|g__Thermococcus|s__Thermococcus_profundus	0.00168269	0.000459295	0.00113733	0	0.0016835	0.000776197	0.00117832	0.00106655	0.0011465	0.00105882	0.00125	0.000994036	0.000445699	0.00148982	0.00138632	0.0011302
d__Archaea|p__Euryarchaeota|c__Thermococci|o__Thermococcales|f__Thermococcaceae|g__Thermococcus|s__Thermococcus_sibiricus	0.00120192	0.00172236	0.00156383	0.00163132	0.00280584	0.000905563	0.000785546	0.00341297	0.00152866	0.00152941	0.00109375	0.000722935	0.000594265	0.00215196	0.000462107	0.000904159
d__Archaea|p__Euryarchaeota|c__Thermococci|o__Thermococcales|f__Thermococcaceae|g__Thermococcus|s__Thermococcus_siculi	0.000961538	0.00091859	0.000568666	0.00135943	0.0016835	0.000646831	0.00102121	0.00127986	0.000764331	0.000705882	0.000390625	0.000632568	0.000297133	0.000993213	0.000577634	0.00033906
d__Archaea|p__Euryarchaeota|c__Thermococci|o__Thermococcales|f__Thermococcaceae|g__Thermococcus|s__Thermococcus_sp_2319x1	0.000961538	0.000344471	0.000995166	0.000271887	0.000561167	0.0011643	0.000785546	0.00170648	0.000636943	0.000941176	0.00101563	0.0016266	0.000742832	0.000662142	0.000462107	0.000904159
d__Archaea|p__Euryarchaeota|c__Thermococci|o__Thermococcales|f__Thermococcaceae|g__Thermococcus|s__Thermococcus_sp_4557	0.000480769	0.000344471	0.00156383	0	0.00112233	0.0011643	0.00109976	0.000639932	0.000764331	0.00129412	0.00046875	0.000451834	0.000519982	0.000496607	0.000577634	0.000791139
d__Archaea|p__Euryarchaeota|c__Thermococci|o__Thermococcales|f__Thermococcaceae|g__Thermococcus|s__Thermococcus_sp_5-4	0.00168269	0.000229647	0.000710833	0.000271887	0.00112233	0.000129366	0.000549882	0.00127986	0.000127389	0.000705882	0.0003125	0.000451834	7.42832e-05	0.000496607	0.000231054	0.00022604
d__Archaea|p__Euryarchaeota|c__Thermococci|o__Thermococcales|f__Thermococcaceae|g__Thermococcus|s__Thermococcus_sp_AM4	0.000961538	0.000688942	0.000710833	0.000815661	0.00112233	0.000517464	0.000314218	0.00127986	0.000636943	0.00105882	0.000859375	0.000451834	0.000445699	0.00132428	0.000924214	0.000565099
d__Archaea|p__Euryarchaeota|c__Thermococci|o__Thermococcales|f__Thermococcaceae|g__Thermococcus|s__Thermococcus_sp_EXT12c	0.000961538	0.000574119	0.0004265	0.000543774	0.0016835	0.000258732	0.000628437	0.000639932	0.00101911	0.000470588	0.000546875	0.000632568	0.00022285	0.000331071	0.00034658	0.00022604
d__Archaea|p__Euryarchaeota|c__Thermococci|o__Thermococcales|f__Thermococcaceae|g__Thermococcus|s__Thermococcus_sp_P6	0.000480769	0.000459295	0.0004265	0	0.00112233	0.000905563	0.000471328	0.000213311	0.00089172	0.000470588	0.000390625	0.0013555	0.000371416	0.000827678	0.00115527	0.000565099
d__Archaea|p__Euryarchaeota|c__Thermococci|o__Thermococcales|f__Thermococcaceae|g__Thermococcus|s__Thermococcus_thioreducens	0.000480769	0.000344471	0.000995166	0.000815661	0.00224467	0.000517464	0.000785546	0.00127986	0.000764331	0.000705882	0.00046875	0.0010844	0.000297133	0.000496607	0.000577634	0.000678119
d__Archaea|p__Euryarchaeota|c__Thermoplasmata|o__Methanomassiliicoccales|f__Methanomassiliicoccaceae|g__Candidatus_Methanomethylophilus|s__Candidatus_Methanomethylophilus_alvus	0.0276442	0.001952	0.00710833	0.0755846	0.00897868	0.00168176	0.00337785	0.00319966	0.00305733	0.0311765	0.00242187	0.00298211	0.000742832	0.00215196	0.00311922	0.00192134
d__Archaea|p__Euryarchaeota|c__Thermoplasmata|o__Methanomassiliicoccales|f__Methanomassiliicoccaceae|g__Candidatus_Methanoplasma|s__Candidatus_Methanoplasma_termitum	0.00192308	0.000229647	0.00199033	0.00380642	0.00224467	0.000388098	0.00125687	0.00170648	0.0011465	0.002	0.00117187	0.00126514	0.0013371	0.00182089	0.00161738	0.00192134
d__Archaea|p__Euryarchaeota|c__Thermoplasmata|o__Methanomassiliicoccales|f__Methanomassiliicoccaceae|g__Methanomassiliicoccus|s__Candidatus_Methanomassiliicoccus_intestinalis	0.00336538	0.00160753	0.0029855	0.00163132	0.00561167	0.00168176	0.00164965	0.00319966	0.00254777	0.00247059	0.00164062	0.00225917	0.00141138	0.00198643	0.00150185	0.00146926
d__Archaea|p__Euryarchaeota|c__Thermoplasmata|o__Thermoplasmatales|f__Cuniculiplasmataceae|g__Cuniculiplasma|s__Cuniculiplasma_divulgatum	0.003125	0.00218165	0.00142167	0.000271887	0.003367	0.00194049	0.000628437	0.00319966	0.00152866	0.00223529	0.00125	0.00117477	0.00267419	0.0023175	0.00161738	0.00214738
d__Archaea|p__Euryarchaeota|c__Thermoplasmata|o__Thermoplasmatales|f__Ferroplasmaceae|g__Ferroplasma|s__Ferroplasma_acidarmanus	0.000961538	0.00264095	0.00184817	0.000815661	0.000561167	0.0011643	0.000392773	0.00106655	0.00216561	0.00176471	0.00171875	0.00117477	0.00170851	0.00182089	0.000462107	0.000565099
d__Archaea|p__Euryarchaeota|c__Thermoplasmata|o__Thermoplasmatales|f__Ferroplasmaceae|g__Ferroplasma|s__Ferroplasma_acidiphilum	0.000480769	0.00160753	0.00156383	0.000271887	0.0016835	0.000776197	0.000157109	0.00255973	0.00191083	0.000941176	0.00078125	0.000994036	0.00155995	0.00182089	0.000693161	0.000565099
d__Archaea|p__Euryarchaeota|c__Thermoplasmata|o__Thermoplasmatales|f__Picrophilaceae|g__Picrophilus|s__Picrophilus_torridus	0.00504808	0.0072339	0.0072505	0.000815661	0.00505051	0.00569211	0.00164965	0.00746587	0.00687898	0.00529412	0.00445312	0.00497018	0.00601694	0.00662142	0.0034658	0.00305154
d__Archaea|p__Euryarchaeota|c__Thermoplasmata|o__Thermoplasmatales|f__Thermoplasmataceae|g__Thermoplasma|s__Thermoplasma_acidophilum	0.000961538	0.000459295	0.000853	0.000271887	0.0016835	0.000258732	0.000314218	0.00106655	0.000636943	0.000470588	0.0009375	0.000542201	0.000817115	0.00132428	0.000577634	0.00045208
d__Archaea|p__Euryarchaeota|c__Thermoplasmata|o__Thermoplasmatales|f__Thermoplasmataceae|g__Thermoplasma|s__Thermoplasma_volcanium	0.00240385	0.001952	0.00270117	0.000815661	0.00224467	0.00129366	0.000471328	0.00277304	0.00127388	0.000941176	0.0009375	0.00144587	0.0013371	0.00264857	0.00103974	0.00101718
d__Archaea|p__Euryarchaeota|g__Aciduliprofundum|s__Aciduliprofundum_boonei	0.00216346	0.00160753	0.00284333	0.00163132	0.00112233	0.00142303	0.000785546	0.00149317	0.00165605	0.002	0.00132813	0.0016266	0.0013371	0.00148982	0.000808688	0.0011302
d__Archaea|p__Euryarchaeota|g__Aciduliprofundum|s__Aciduliprofundum_sp_MAR08-339	0.00144231	0.00183718	0.00156383	0.000543774	0.00224467	0.0011643	0.000785546	0.000853242	0.00152866	0.00164706	0.00140625	0.000903669	0.00103996	0.00148982	0.00115527	0.00045208
d__Archaea|p__Thaumarchaeota|c__Nitrososphaeria|o__Nitrososphaerales|f__Nitrososphaeraceae|g__Nitrososphaera|s__Nitrososphaera_viennensis	0.00264423	0.00160753	0.001706	0.000815661	0.00448934	0.000776197	0.000942655	0.00255973	0.000764331	0.00176471	0.000625	0.0018977	0.000519982	0.00182089	0.00150185	0.00146926
d__Archaea|p__Thaumarchaeota|g__Candidatus_Nitrosopelagicus|s__Candidatus_Nitrosopelagicus_brevis	0.00408654	0.00332989	0.00398067	0.000815661	0.00561167	0.00181113	0.00109976	0.00426621	0.00267516	0.00282353	0.00335937	0.00225917	0.00356559	0.00413839	0.00196396	0.00203436
d__Archaea|p__Thaumarchaeota|g__Candidatus_Nitrosotenuis|s__Candidatus_Nitrosotenuis_cloacae	0.00144231	0.00126306	0.000853	0.000543774	0.00224467	0.000776197	0.000235664	0.00106655	0.000764331	0.00129412	0.00078125	0.000632568	0.000445699	0.000662142	0.00034658	0.000904159
d__Archaea|p__Thaumarchaeota|o__Nitrosopumilales|f__Nitrosopumilaceae|g__Candidatus_Nitrosomarinus|s__Candidatus_Nitrosomarinus_catalina	0.00769231	0.00803766	0.00924083	0.00108755	0.00617284	0.0064683	0.00141398	0.00725256	0.00700637	0.00447059	0.00476562	0.00533165	0.0066112	0.00529714	0.00427449	0.00361664
d__Archaea|p__Thaumarchaeota|o__Nitrosopumilales|f__Nitrosopumilaceae|g__Nitrosopumilus|s__Candidatus_Nitrosopumilus_adriaticus	0.00625	0.00505225	0.007677	0.00163132	0.00785634	0.00465718	0.00227808	0.00575939	0.00471338	0.00552941	0.00398438	0.00424724	0.00757688	0.00695249	0.00381238	0.00384268
d__Archaea|p__Thaumarchaeota|o__Nitrosopumilales|f__Nitrosopumilaceae|g__Nitrosopumilus|s__Candidatus_Nitrosopumilus_sediminis	0.00264423	0.00528189	0.004265	0.00108755	0.00280584	0.00439845	0.00157109	0.00362628	0.00318471	0.00270588	0.00289062	0.00316284	0.00341703	0.00182089	0.00219501	0.00248644

## Sheet: Bacteria-metagenome
Treatment	BCK	BCK	BCK	BCK	BCK	BCK	BCK	BCK	HG	HG	HG	HG	HG	HG	HG	HG
AnimalID	Bull217	Bull273	Bull343	Bull381Y	Bull61	Bull81	Bull865	Bull87	Bull105	Bull107	Bull131	Bull147	Bull155	Bull227	Bull23	Bull297
d__Bacteria|p__Bacteroidetes|c__Bacteroidia|o__Bacteroidales|f__Prevotellaceae|g__Prevotella	0.102496	0.138637	0.117492	0.119761	0.0670228	0.0495533	0.118769	0.0982261	0.116591	0.0628178	0.099333	0.05414	0.0523066	0.087108	0.150218	0.184291
d__Bacteria|p__Firmicutes|c__Clostridia|o__Clostridiales|f__Clostridiaceae|g__Clostridium	0.0866999	0.0808162	0.0918938	0.0756209	0.133989	0.103373	0.0824605	0.0911925	0.0849709	0.121454	0.103294	0.0454922	0.0782701	0.0528828	0.0859537	0.0670222
d__Bacteria|p__Proteobacteria|c__Gammaproteobacteria|o__Pseudomonadales|f__Pseudomonadaceae|g__Pseudomonas	0.0186325	0.0218748	0.0173377	0.024441	0.0127528	0.0201449	0.0205849	0.0191663	0.0178809	0.0134848	0.0156372	0.0224313	0.020371	0.0349604	0.0162694	0.0206964
d__Bacteria|p__Actinobacteria|c__Actinobacteria|o__Streptomycetales|f__Streptomycetaceae|g__Streptomyces	0.0158073	0.0182064	0.0137464	0.0229787	0.00969918	0.0175677	0.0186821	0.0152316	0.014308	0.00988105	0.0134469	0.0195819	0.0192575	0.0329252	0.0115321	0.0179031
d__Bacteria|p__Firmicutes|c__Bacilli|o__Bacillales|f__Bacillaceae|g__Bacillus	0.0281031	0.0284305	0.0287814	0.0273168	0.0351834	0.0340903	0.0252381	0.0271296	0.0294605	0.0366701	0.0301525	0.0241211	0.0299871	0.023378	0.0264465	0.0245432
d__Bacteria|p__Bacteroidetes|c__Bacteroidia|o__Bacteroidales|f__Bacteroidaceae|g__Bacteroides	0.0150066	0.0166778	0.0152518	0.0167675	0.00990464	0.0108671	0.0146083	0.0115693	0.0125702	0.00990814	0.0105316	0.0110334	0.00976795	0.0186363	0.0138305	0.0153467
d__Bacteria|p__Proteobacteria|c__Betaproteobacteria|o__Burkholderiales|f__Burkholderiaceae|g__Burkholderia	0.0070458	0.00901827	0.00709966	0.0110994	0.00469726	0.00949258	0.00899506	0.00760642	0.00758437	0.00500375	0.0069295	0.012425	0.0115393	0.0147897	0.00599187	0.00761208
d__Bacteria|p__Firmicutes|c__Bacilli|o__Lactobacillales|f__Streptococcaceae|g__Streptococcus	0.00956215	0.0101731	0.010742	0.0101803	0.0108965	0.0123561	0.00888262	0.00969114	0.0117745	0.0120397	0.0111421	0.0126238	0.0150062	0.0147045	0.00918352	0.0103808
d__Bacteria|p__Firmicutes|c__Clostridia|o__Clostridiales|f__Ruminococcaceae|g__Faecalibacterium	0.00456376	0.00645375	0.00473311	0.00701896	0.00398878	0.00595613	0.00447158	0.0066204	0.00773054	0.00577147	0.00639529	0.0105364	0.00911	0.0137668	0.00562052	0.00793061
d__Bacteria|p__Actinobacteria|c__Actinobacteria|o__Corynebacteriales|f__Mycobacteriaceae|g__Mycobacterium	0.00609644	0.00734539	0.00597061	0.00956055	0.00408088	0.00717313	0.00760256	0.00689273	0.00610647	0.00398313	0.00559397	0.00815082	0.00784473	0.0128078	0.00556029	0.00694235
d__Bacteria|p__Firmicutes|c__Bacilli|o__Lactobacillales|f__Lactobacillaceae|g__Lactobacillus	0.0112207	0.01188	0.0113926	0.0120812	0.0128519	0.0133297	0.0105346	0.0115317	0.0300127	0.0144603	0.0221622	0.0910838	0.0461067	0.0125201	0.0183369	0.0332334
d__Bacteria|p__Actinobacteria|c__Actinobacteria|o__Bifidobacteriales|f__Bifidobacteriaceae|g__Bifidobacterium	0.00766345	0.00864463	0.0147033	0.00694933	0.00348575	0.00536911	0.00582949	0.00629173	0.0264073	0.0201414	0.0105927	0.0125576	0.0113622	0.0112202	0.00666432	0.0114263
d__Bacteria|p__Proteobacteria|c__Deltaproteobacteria|o__Desulfovibrionales|f__Desulfovibrionaceae|g__Desulfovibrio	0.00563893	0.00698873	0.00577924	0.00882244	0.00442095	0.00648588	0.00726524	0.00619782	0.0125865	0.00805658	0.00790635	0.0212717	0.0177392	0.0111349	0.0067948	0.0089107
d__Bacteria|p__Firmicutes|c__Clostridia|o__Clostridiales|f__Eubacteriaceae|g__Eubacterium	0.00693142	0.00642827	0.00689554	0.00624604	0.00415881	0.00680087	0.00484349	0.00567195	0.0110923	0.00809271	0.00624265	0.0138166	0.017891	0.0109964	0.00595172	0.00842066
d__Bacteria|p__Firmicutes|c__Bacilli|o__Bacillales|f__Paenibacillaceae|g__Paenibacillus	0.00573043	0.00747276	0.00584941	0.00797989	0.00527114	0.00744516	0.00601977	0.00647015	0.00711339	0.00589792	0.00650976	0.00931049	0.00903409	0.0109431	0.0058915	0.00702402
d__Bacteria|p__Tenericutes|c__Mollicutes|o__Mycoplasmatales|f__Mycoplasmataceae|g__Mycoplasma	0.026376	0.0229957	0.026064	0.0211335	0.0414394	0.0307399	0.0227471	0.0260121	0.0220548	0.0365346	0.0291451	0.00987376	0.0168029	0.0109218	0.0242284	0.0197898
d__Bacteria|p__Fusobacteria|c__Fusobacteriia|o__Fusobacteriales|f__Fusobacteriaceae|g__Fusobacterium	0.0208972	0.0183168	0.0218667	0.0174012	0.0331926	0.0250845	0.0182409	0.0212604	0.0194725	0.0287219	0.0236427	0.00927736	0.0155882	0.0102718	0.0191599	0.0158285
d__Bacteria|p__Firmicutes|c__Bacilli|o__Bacillales|f__Staphylococcaceae|g__Staphylococcus	0.0142174	0.0131453	0.0135551	0.0128681	0.0176767	0.0153771	0.0121606	0.0125553	0.0133173	0.0168267	0.0143245	0.00795202	0.0131336	0.0100054	0.0106689	0.0111323
d__Bacteria|p__Firmicutes|c__Negativicutes|o__Selenomonadales|f__Selenomonadaceae|g__Selenomonas	0.00269936	0.00517998	0.00604077	0.00348163	0.00208295	0.00337896	0.00295799	0.00362479	0.00950076	0.00527471	0.0111803	0.0110334	0.0239391	0.00936611	0.00733678	0.00641146
d__Bacteria|p__Actinobacteria|c__Actinobacteria|o__Corynebacteriales|f__Corynebacteriaceae|g__Corynebacterium	0.00513565	0.00644526	0.0050967	0.00678917	0.00330155	0.00556956	0.00599383	0.00529632	0.00521324	0.00390184	0.00454081	0.00612968	0.006377	0.00891858	0.00483766	0.00575806
d__Bacteria|p__Proteobacteria|c__Epsilonproteobacteria|o__Campylobacterales|f__Campylobacteraceae|g__Campylobacter	0.0150409	0.0128311	0.014716	0.0122623	0.022877	0.0175534	0.0125844	0.0137103	0.013431	0.0203582	0.0162248	0.00629535	0.00989448	0.00759731	0.0135896	0.0114998
d__Bacteria|p__Firmicutes|c__Clostridia|o__Clostridiales|f__Ruminococcaceae|g__Ruminococcus	0.00732031	0.00607162	0.0124132	0.00458878	0.004258	0.00758834	0.00485214	0.00608514	0.00367038	0.00474182	0.00375475	0.00344588	0.0139181	0.00754403	0.00360315	0.00583974
d__Bacteria|p__Proteobacteria|c__Alphaproteobacteria|o__Rhizobiales|f__Rhizobiaceae|g__Rhizobium	0.0038546	0.004645	0.00361043	0.00520155	0.00250804	0.00379417	0.00441969	0.00390651	0.00433625	0.00307992	0.00357922	0.00689175	0.00693372	0.00739486	0.00368345	0.00463095
d__Bacteria|p__Firmicutes|c__Clostridia|o__Clostridiales|f__Lachnospiraceae|g__Butyrivibrio	0.00460951	0.00425438	0.00452261	0.00385068	0.0025718	0.00695836	0.00360667	0.00274207	0.0041576	0.00274574	0.0023658	0.00569895	0.0068325	0.00735224	0.00288051	0.00307097
d__Bacteria|p__Proteobacteria|c__Gammaproteobacteria|o__Vibrionales|f__Vibrionaceae|g__Vibrio	0.00551311	0.00535831	0.0058813	0.00568898	0.00482479	0.00588454	0.00511162	0.0051179	0.00508331	0.00495859	0.00434238	0.00596402	0.00607334	0.00633997	0.00489788	0.00543953
d__Bacteria|p__Proteobacteria|c__Gammaproteobacteria|o__Xanthomonadales|f__Xanthomonadaceae|g__Xanthomonas	0.00360297	0.00465349	0.00378904	0.00489517	0.00395335	0.00491094	0.00559597	0.00562499	0.00347549	0.00378442	0.00454844	0.00341274	0.00351747	0.00604162	0.00486777	0.00422258
d__Bacteria|p__Proteobacteria|c__Gammaproteobacteria|o__Enterobacterales|f__Yersiniaceae|g__Serratia	0.00364872	0.00406756	0.00333614	0.00468627	0.003089	0.00396598	0.00371911	0.00362479	0.00370286	0.00321541	0.00299922	0.00463868	0.00458031	0.00600965	0.0029307	0.00384688
d__Bacteria|p__Spirochaetes|c__Spirochaetia|o__Brachyspirales|f__Brachyspiraceae|g__Brachyspira	0.0147092	0.0124744	0.0157303	0.0108905	0.0248679	0.01731	0.0136223	0.0146682	0.0123429	0.0207105	0.0163011	0.00417481	0.00835084	0.00542361	0.0141517	0.0108709
d__Bacteria|p__Proteobacteria|c__Gammaproteobacteria|o__Aeromonadales|f__Aeromonadaceae|g__Aeromonas	0.00355721	0.00386376	0.0032277	0.00420581	0.00237343	0.0034935	0.0033645	0.00343698	0.00324812	0.00214963	0.00280843	0.00344588	0.00354278	0.00537033	0.00265971	0.00373253
d__Bacteria|p__Bacteroidetes|c__Flavobacteriia|o__Flavobacteriales|f__Flavobacteriaceae|g__Capnocytophaga	0.00633664	0.00611408	0.00625128	0.00623908	0.00548368	0.00595613	0.00683279	0.00525876	0.00383279	0.00424506	0.00449502	0.00288261	0.00296075	0.00533836	0.00508857	0.0047943
d__Bacteria|p__Firmicutes|c__Clostridia|o__Clostridiales|f__Ruminococcaceae|g__Ruminiclostridium	0.0033742	0.00433081	0.00329787	0.00345377	0.00302524	0.00511139	0.00309638	0.00377504	0.00412512	0.00390184	0.00377001	0.00493688	0.00561783	0.00500805	0.00299092	0.00330782
d__Bacteria|p__Proteobacteria|c__Gammaproteobacteria|o__Enterobacterales|f__Erwiniaceae|g__Buchnera	0.0164364	0.0132896	0.017376	0.0126035	0.0292605	0.0205887	0.0162257	0.017213	0.0127976	0.0244136	0.0183845	0.00500315	0.00731331	0.00493346	0.016701	0.0121042
d__Bacteria|p__Spirochaetes|c__Spirochaetia|o__Spirochaetales|f__Spirochaetaceae|g__Treponema	0.00465526	0.00397415	0.00632144	0.00397602	0.00327321	0.00493958	0.00371911	0.00359662	0.00315068	0.00308896	0.00316712	0.00304828	0.00339095	0.00491215	0.00451648	0.00333233
d__Bacteria|p__Actinobacteria|c__Actinobacteria|o__Corynebacteriales|f__Nocardiaceae|g__Nocardia	0.00225328	0.00287871	0.00239207	0.00360697	0.00161535	0.00264876	0.00266392	0.00249791	0.00219248	0.00164383	0.00222843	0.00318081	0.00308728	0.00476297	0.00193707	0.00286678
d__Bacteria|p__Actinobacteria|c__Actinobacteria|o__Corynebacteriales|f__Nocardiaceae|g__Rhodococcus	0.00235622	0.00309101	0.00230277	0.00347466	0.00158701	0.00264876	0.00324341	0.00245096	0.00209504	0.00165286	0.00218264	0.00420795	0.00291014	0.00475232	0.00198725	0.0024094
d__Bacteria|p__Proteobacteria|c__Deltaproteobacteria|o__Myxococcales|f__Myxococcaceae|g__Myxococcus	0.00243629	0.00286173	0.00213692	0.00340503	0.00167911	0.00312124	0.00305313	0.00248852	0.00228993	0.0016348	0.00245738	0.00221994	0.00232811	0.00469904	0.00176645	0.00265443
d__Bacteria|p__Proteobacteria|c__Gammaproteobacteria|o__Xanthomonadales|f__Xanthomonadaceae|g__Stenotrophomonas	0.00277943	0.00282776	0.00219433	0.00351644	0.00162952	0.00254854	0.00272447	0.002404	0.00230617	0.00147222	0.0019308	0.00248501	0.00278361	0.00459248	0.00184674	0.00260542
d__Bacteria|p__Actinobacteria|c__Coriobacteriia|o__Eggerthellales|f__Eggerthellaceae|g__Slackia	0.0014755	0.00229278	0.00145438	0.00246499	0.00115483	0.00176107	0.00159143	0.00169971	0.00263098	0.00172512	0.00212922	0.00467181	0.00460561	0.00453921	0.00188689	0.00319348
d__Bacteria|p__Proteobacteria|c__Betaproteobacteria|o__Burkholderiales|f__Alcaligenaceae|g__Achromobacter	0.0017157	0.00220786	0.00180521	0.00300116	0.00146657	0.00221923	0.00200659	0.00208472	0.00190015	0.00110191	0.00180106	0.00228621	0.00237872	0.00452855	0.00154564	0.00254008
d__Bacteria|p__Bacteroidetes|c__Flavobacteriia|o__Flavobacteriales|f__Flavobacteriaceae|g__Flavobacterium	0.00693142	0.00645375	0.00745688	0.00662902	0.0100747	0.0075597	0.00636574	0.00644198	0.00592783	0.0087972	0.00712029	0.00278321	0.00445378	0.00433675	0.00544989	0.00515367
d__Bacteria|p__Proteobacteria|c__Alphaproteobacteria|o__Rhizobiales|f__Bradyrhizobiaceae|g__Bradyrhizobium	0.00233335	0.00259848	0.00216243	0.00336325	0.00153033	0.00269171	0.00263797	0.00226314	0.0020788	0.00158061	0.00194606	0.00331334	0.00280892	0.00426217	0.00163597	0.00259725
d__Bacteria|p__Firmicutes|c__Clostridia|o__Clostridiales|f__Lachnospiraceae|g__Lachnoclostridium	0.00263074	0.00293815	0.00271739	0.00283404	0.00184206	0.00365099	0.00204119	0.00243218	0.00410888	0.00366701	0.00260238	0.00523508	0.00642761	0.00426217	0.00266974	0.00310364
d__Bacteria|p__Proteobacteria|c__Alphaproteobacteria|o__Rhodospirillales|f__Rhodospirillaceae|g__Azospirillum	0.00209315	0.00251357	0.00192004	0.00316132	0.00128944	0.00256285	0.00251689	0.00202838	0.00228993	0.001409	0.00184685	0.00258441	0.002733	0.00408102	0.00162594	0.00231956
d__Bacteria|p__Proteobacteria|c__Betaproteobacteria|o__Burkholderiales|f__Alcaligenaceae|g__Bordetella	0.00189871	0.0020635	0.00155644	0.00287582	0.00162243	0.00193288	0.00203254	0.00206594	0.00232241	0.00130061	0.00171711	0.00221994	0.0022775	0.00396381	0.00152557	0.00225422
d__Bacteria|p__Proteobacteria|c__Betaproteobacteria|o__Burkholderiales|f__Burkholderiaceae|g__Ralstonia	0.00201308	0.00208898	0.00177332	0.00275745	0.00131778	0.0019472	0.00219687	0.0019063	0.00180271	0.00127352	0.00172474	0.00304828	0.00268239	0.00396381	0.00166608	0.00239307
d__Bacteria|p__Proteobacteria|c__Gammaproteobacteria|o__Enterobacterales|f__Enterobacteriaceae|g__Klebsiella	0.0024706	0.00297212	0.00237931	0.00293849	0.00236634	0.00283489	0.00262933	0.0024134	0.00258226	0.00216769	0.00228185	0.00301514	0.0031885	0.0038466	0.00222813	0.00296479
d__Bacteria|p__Proteobacteria|c__Gammaproteobacteria|o__Pseudomonadales|f__Moraxellaceae|g__Acinetobacter	0.00487258	0.0048573	0.00547306	0.00449826	0.00716988	0.00609931	0.00489539	0.00497704	0.00505083	0.00728885	0.00525818	0.00361154	0.0040995	0.00382529	0.00484769	0.00421441
d__Bacteria|p__Firmicutes|c__Negativicutes|o__Acidaminococcales|f__Acidaminococcaceae|g__Acidaminococcus	0.00176145	0.00197858	0.00128215	0.00245803	0.00126111	0.00191856	0.00227471	0.00187813	0.0105077	0.00221285	0.00335791	0.0602697	0.0103247	0.00380398	0.0196517	0.00552937
d__Bacteria|p__Bacteroidetes|c__Bacteroidia|o__Bacteroidales|f__Porphyromonadaceae|g__Porphyromonas	0.00264217	0.00307402	0.00273653	0.00325184	0.00195542	0.00221923	0.00286285	0.00236644	0.00196511	0.00173415	0.00174764	0.00152414	0.00204975	0.00376136	0.0024389	0.00267076
d__Bacteria|p__Actinobacteria|c__Coriobacteriia|o__Eggerthellales|f__Eggerthellaceae|g__Eggerthella	0.00113236	0.00198708	0.00118009	0.00199149	0.000949372	0.00144608	0.00147035	0.00171849	0.00225745	0.00142706	0.0020529	0.00453928	0.00478275	0.00375071	0.00156572	0.00258909
d__Bacteria|p__Proteobacteria|c__Alphaproteobacteria|o__Caulobacterales|f__Caulobacteraceae|g__Caulobacter	0.00183008	0.00223334	0.00162023	0.00240232	0.00134612	0.00216196	0.00226606	0.00178422	0.00162406	0.00114707	0.00160264	0.00185547	0.00154364	0.00370808	0.00137502	0.00195202
d__Bacteria|p__Actinobacteria|c__Coriobacteriia|o__Coriobacteriales|f__Atopobiaceae|g__Olsenella	0.00251636	0.00463651	0.000727189	0.00107234	0.000559704	0.00084474	0.000916804	0.000995408	0.0110111	0.00550051	0.00763924	0.0233591	0.0312524	0.00369743	0.00530938	0.0125616
d__Bacteria|p__Proteobacteria|c__Alphaproteobacteria|o__Rhizobiales|f__Methylobacteriaceae|g__Methylobacterium	0.00191014	0.00252206	0.00172229	0.00249285	0.000991881	0.00188993	0.00211038	0.00198143	0.00165654	0.00132771	0.00167132	0.00278321	0.00283422	0.00365481	0.00126462	0.00193569
d__Bacteria|p__Firmicutes|c__Bacilli|o__Lactobacillales|f__Enterococcaceae|g__Enterococcus	0.00419774	0.00405907	0.00440141	0.00404565	0.0051932	0.00481072	0.00366722	0.00425396	0.00485595	0.00539213	0.00475449	0.00586462	0.00619986	0.00355891	0.00376374	0.00422258
d__Bacteria|p__Actinobacteria|c__Actinobacteria|o__Pseudonocardiales|f__Pseudonocardiaceae|g__Amycolatopsis	0.00166995	0.00243714	0.00166488	0.00246499	0.0012186	0.00223355	0.00217092	0.00194386	0.00149414	0.00109288	0.00163316	0.00281634	0.00247994	0.00349498	0.00110403	0.00211537
d__Bacteria|p__Proteobacteria|c__Gammaproteobacteria|o__Enterobacterales|f__Enterobacteriaceae|g__Enterobacter	0.00241341	0.00232675	0.00255154	0.00295938	0.00182081	0.00249127	0.00216227	0.00209411	0.00240361	0.00177931	0.00186974	0.00281634	0.00245464	0.00342039	0.00199729	0.00227872
d__Bacteria|p__Proteobacteria|c__Gammaproteobacteria|o__Alteromonadales|f__Shewanellaceae|g__Shewanella	0.00243629	0.00264094	0.00292151	0.00275745	0.00221756	0.00292079	0.00261203	0.00216924	0.00256602	0.00232123	0.0022208	0.00331334	0.00215097	0.00335646	0.00223817	0.00243391
d__Bacteria|p__Proteobacteria|c__Alphaproteobacteria|o__Rhizobiales|f__Bradyrhizobiaceae|g__Rhodopseudomonas	0.00178433	0.00229278	0.00176694	0.00267389	0.00119026	0.00201878	0.00194605	0.00188752	0.00181895	0.00137287	0.00159501	0.00261754	0.00237872	0.00318597	0.00146535	0.00216438
d__Bacteria|p__Proteobacteria|c__Gammaproteobacteria|o__Enterobacterales|f__Enterobacteriaceae|g__Citrobacter	0.00199021	0.00215691	0.0022326	0.00261122	0.00173579	0.00246263	0.00197199	0.00227254	0.00198136	0.0018877	0.00191553	0.00241874	0.00275831	0.00311138	0.00178652	0.00220522
d__Bacteria|p__Proteobacteria|c__Betaproteobacteria|o__Burkholderiales|f__Burkholderiaceae|g__Cupriavidus	0.00166995	0.0021654	0.0015692	0.00263211	0.00122568	0.00188993	0.00196335	0.00192508	0.00180271	0.0011832	0.00174001	0.00248501	0.00237872	0.00310073	0.00159582	0.00220522
d__Bacteria|p__Proteobacteria|c__Epsilonproteobacteria|o__Campylobacterales|f__Helicobacteraceae|g__Helicobacter	0.00514709	0.00414399	0.00499464	0.00439381	0.00635512	0.00594181	0.00449753	0.00416005	0.00438497	0.00643081	0.00460186	0.00255127	0.00341625	0.00310073	0.0042455	0.00369986
d__Bacteria|p__Proteobacteria|c__Alphaproteobacteria|o__Rhizobiales|f__Rhizobiaceae|g__Agrobacterium	0.00130393	0.00150304	0.00145438	0.0020472	0.000857268	0.00148903	0.00158278	0.00154006	0.00142917	0.00105675	0.00124395	0.00182234	0.00192322	0.00291958	0.00125458	0.00155182
d__Bacteria|p__Proteobacteria|c__Deltaproteobacteria|o__Myxococcales|f__Polyangiaceae|g__Sorangium	0.00158988	0.00210596	0.00151817	0.00249285	0.000956456	0.00211901	0.00213633	0.00191569	0.00165654	0.00102965	0.00141185	0.00218681	0.00285953	0.00291958	0.00122447	0.00181318
d__Bacteria|p__Proteobacteria|c__Betaproteobacteria|o__Burkholderiales|f__Burkholderiaceae|g__Paraburkholderia	0.00154413	0.00207199	0.00147989	0.0021795	0.00101314	0.00176107	0.00181631	0.00149311	0.00141293	0.00119223	0.00145001	0.00238561	0.00242933	0.00290893	0.00138506	0.00166616
d__Bacteria|p__Proteobacteria|c__Alphaproteobacteria|o__Rhizobiales|f__Phyllobacteriaceae|g__Mesorhizobium	0.00122386	0.00184271	0.0013587	0.00192882	0.00109815	0.00184697	0.00157414	0.00138042	0.00141293	0.00125545	0.00132027	0.00225307	0.00230281	0.00287696	0.00128469	0.00169883
d__Bacteria|p__Firmicutes|c__Clostridia|o__Clostridiales|f__Peptococcaceae|g__Desulfotomaculum	0.00200165	0.0019616	0.00213054	0.00230484	0.00213254	0.00253422	0.00217092	0.00214107	0.00254978	0.00230317	0.00214448	0.00314768	0.00298606	0.002845	0.00211773	0.00209904
d__Bacteria|p__Bacteroidetes|c__Bacteroidia|o__Bacteroidales|f__Tannerellaceae|g__Parabacteroides	0.00223041	0.00225881	0.00216881	0.00237447	0.00130361	0.00168948	0.00247364	0.00184057	0.00160782	0.00132771	0.00124395	0.001491	0.00111345	0.00283434	0.00186681	0.00191119
d__Bacteria|p__Firmicutes|c__Clostridia|o__Clostridiales|f__Peptostreptococcaceae|g__Clostridioides	0.00474676	0.00449215	0.00545392	0.00437292	0.007347	0.00572705	0.00467051	0.00484557	0.00470978	0.00636759	0.00559397	0.00251814	0.00392236	0.00282368	0.00482762	0.00396939
d__Bacteria|p__Proteobacteria|c__Alphaproteobacteria|o__Rhizobiales|f__Rhizobiaceae|g__Sinorhizobium	0.00141831	0.00166439	0.001448	0.00213772	0.000977711	0.0017038	0.00169522	0.00154946	0.00120181	0.00101159	0.00132027	0.00205427	0.00212567	0.00280237	0.00123451	0.001658
d__Bacteria|p__Actinobacteria|c__Coriobacteriia|o__Coriobacteriales|f__Coriobacteriaceae|g__Collinsella	0.00139543	0.0018597	0.000816493	0.00120464	0.000750995	0.00104519	0.000985997	0.00121139	0.00227369	0.00156254	0.00242685	0.00679235	0.00903409	0.00280237	0.0012044	0.00386321
d__Bacteria|p__Actinobacteria|c__Actinobacteria|o__Streptomycetales|f__Streptomycetaceae|g__Kitasatospora	0.00118955	0.00152852	0.00121836	0.00199845	0.000665977	0.00164653	0.00167793	0.00127713	0.00129925	0.000614178	0.001015	0.00132534	0.00121467	0.00271713	0.000802931	0.00141297
d__Bacteria|p__Firmicutes|c__Bacilli|o__Bacillales|f__Listeriaceae|g__Listeria	0.00264217	0.00258999	0.00325321	0.00275745	0.00366287	0.00353645	0.00247364	0.00230071	0.00253354	0.00320637	0.00288475	0.00235247	0.00374522	0.00270647	0.0023285	0.00227056
d__Bacteria|p__Firmicutes|c__Bacilli|o__Lactobacillales|f__Streptococcaceae|g__Lactococcus	0.00345427	0.00337124	0.00360405	0.00303598	0.00459808	0.00393735	0.0033472	0.00307074	0.00375158	0.00447989	0.00351817	0.00311454	0.00384645	0.00257861	0.00317158	0.00293212
d__Bacteria|p__Proteobacteria|c__Gammaproteobacteria|o__Legionellales|f__Legionellaceae|g__Legionella	0.00321407	0.00322688	0.00336803	0.0032031	0.00428634	0.00436688	0.00256878	0.003005	0.00383279	0.00406442	0.00312896	0.00215367	0.00285953	0.0025573	0.00279018	0.00258909
d__Bacteria|p__Proteobacteria|c__Alphaproteobacteria|o__Rhodobacterales|f__Rhodobacteraceae|g__Paracoccus	0.00104086	0.001036	0.000899418	0.00169903	0.000665977	0.000887693	0.00111573	0.00108931	0.00100692	0.000785787	0.00108369	0.0013916	0.00113875	0.00248271	0.000732674	0.00137213
d__Bacteria|p__Bacteroidetes|c__Bacteroidia|o__Bacteroidales|f__Tannerellaceae|g__Tannerella	0.0022876	0.00202953	0.00240483	0.00243018	0.00157284	0.0017038	0.0023612	0.00188752	0.00141293	0.00130964	0.00128211	0.000762069	0.00101222	0.00244009	0.00178652	0.00242574
d__Bacteria|p__Cyanobacteria|o__Synechococcales|f__Prochloraceae|g__Prochlorococcus	0.00503271	0.00421192	0.00503929	0.0036766	0.00724073	0.00564114	0.00395264	0.0045169	0.00404392	0.00614179	0.00508265	0.00215367	0.00306197	0.00241878	0.00426557	0.00342217
d__Bacteria|p__Proteobacteria|c__Gammaproteobacteria|o__Alteromonadales|f__Pseudoalteromonadaceae|g__Pseudoalteromonas	0.00218466	0.00217389	0.00283859	0.00222128	0.00260014	0.00292079	0.00204119	0.00205655	0.00240361	0.0027909	0.00239632	0.00298201	0.00217628	0.00240812	0.00223817	0.00209904
d__Bacteria|p__Proteobacteria|c__Betaproteobacteria|o__Burkholderiales|f__Oxalobacteraceae|g__Herbaspirillum	0.00106373	0.00146908	0.0012375	0.00174081	0.000821844	0.00131722	0.00156549	0.00132408	0.00100692	0.000921268	0.00115237	0.00142474	0.00151833	0.00238681	0.00103377	0.00155999
d__Bacteria|p__Proteobacteria|c__Alphaproteobacteria|o__Sphingomonadales|f__Sphingomonadaceae|g__Sphingobium	0.00129249	0.0014436	0.00105889	0.00151799	0.000729741	0.00136017	0.00154819	0.00114566	0.000925715	0.000776755	0.001015	0.00142474	0.0013665	0.00235485	0.000963517	0.00108627
d__Bacteria|p__Deinococcus-Thermus|c__Deinococci|o__Thermales|f__Thermaceae|g__Thermus	0.000949353	0.001036	0.000790978	0.00158762	0.000573874	0.00131722	0.00117628	0.000986017	0.000828272	0.00053289	0.000984477	0.000795202	0.00101222	0.00235485	0.000712601	0.00120062
d__Bacteria|p__Proteobacteria|c__Alphaproteobacteria|o__Rhodobacterales|f__Rhodobacteraceae|g__Rhodobacter	0.00131537	0.00127377	0.00110992	0.00169207	0.000729741	0.0010595	0.00132331	0.00134286	0.00115308	0.000803851	0.00106843	0.00192174	0.00149303	0.00234419	0.00106388	0.00118428
d__Bacteria|p__Proteobacteria|c__Gammaproteobacteria|o__Enterobacterales|f__Enterobacteriaceae|g__Salmonella	0.00168138	0.00179177	0.00180521	0.00192186	0.00196959	0.00241968	0.00185091	0.00179361	0.00170527	0.00214963	0.00180106	0.00192174	0.00240403	0.00231222	0.00173634	0.00187852
d__Bacteria|p__Proteobacteria|c__Deltaproteobacteria|o__Desulfuromonadales|f__Desulfuromonadaceae|g__Pelobacter	0.000995105	0.00138416	0.00110992	0.00172689	0.000779335	0.0010595	0.00139251	0.0010987	0.00141293	0.000921268	0.00117527	0.00185547	0.0017967	0.00229091	0.00107392	0.00142931
d__Bacteria|p__Actinobacteria|c__Actinobacteria|o__Micromonosporales|f__Micromonosporaceae|g__Actinoplanes	0.00110948	0.00147757	0.00100148	0.00166422	0.000665977	0.00136017	0.00136656	0.0011081	0.0010394	0.000776755	0.000793687	0.00125907	0.00121467	0.00229091	0.000963517	0.00127413
d__Bacteria|p__Firmicutes|c__Clostridia|o__Clostridiales|f__Lachnospiraceae|g__Blautia	0.00154413	0.00162193	0.00163937	0.00147621	0.00100605	0.00174675	0.00105519	0.0013053	0.00253354	0.00261026	0.0014729	0.00357841	0.00437786	0.00224829	0.00151553	0.00224605
d__Bacteria|p__Proteobacteria|c__Betaproteobacteria|o__Burkholderiales|f__Burkholderiaceae|g__Pandoraea	0.001384	0.00142662	0.00114182	0.00159458	0.000913947	0.00157494	0.00158278	0.0011081	0.00129925	0.000876108	0.00111421	0.00228621	0.00164486	0.00219501	0.00122447	0.00145381
d__Bacteria|p__Proteobacteria|c__Gammaproteobacteria|o__Enterobacterales|f__Yersiniaceae|g__Yersinia	0.00217322	0.00236071	0.00263447	0.00230484	0.00286228	0.00297806	0.00213633	0.00230071	0.00235489	0.00283606	0.00231238	0.00268381	0.00212567	0.00218436	0.00229839	0.00212354
d__Bacteria|p__Proteobacteria|c__Alphaproteobacteria|o__Sphingomonadales|f__Sphingomonadaceae|g__Sphingomonas	0.00102942	0.00123131	0.00109716	0.00156673	0.000673062	0.000944963	0.00129736	0.0010048	0.000812031	0.000632243	0.000976846	0.0010934	0.00141711	0.00218436	0.00086315	0.00103727
d__Bacteria|p__Proteobacteria|c__Epsilonproteobacteria|o__Campylobacterales|f__Campylobacteraceae|g__Arcobacter	0.00513565	0.00436477	0.00436951	0.00411528	0.00695025	0.00572705	0.00379695	0.00465776	0.00396271	0.00612372	0.00508265	0.00202114	0.00296075	0.00218436	0.00429568	0.00329966
d__Bacteria|p__Tenericutes|c__Mollicutes|o__Entomoplasmatales|f__Spiroplasmataceae|g__Spiroplasma	0.00625658	0.00527339	0.00614921	0.00511103	0.00947955	0.00690109	0.00502513	0.0059255	0.00532692	0.00854431	0.00682266	0.00162354	0.00303667	0.00218436	0.00518894	0.00432059
d__Bacteria|p__Proteobacteria|c__Betaproteobacteria|o__Burkholderiales|f__Comamonadaceae|g__Variovorax	0.00107517	0.00128226	0.00122474	0.00168511	0.000864353	0.00161789	0.00121087	0.00123017	0.00123429	0.000948364	0.0013279	0.00178921	0.00202445	0.00214174	0.00098359	0.00159266
d__Bacteria|p__Proteobacteria|c__Gammaproteobacteria|o__Enterobacterales|f__Enterobacteriaceae|g__Escherichia	0.00236766	0.0020635	0.00237293	0.00188704	0.00277727	0.00262013	0.00182496	0.00211289	0.00203008	0.00243865	0.00212159	0.00165667	0.00194853	0.00207781	0.00207758	0.00202553
d__Bacteria|p__Proteobacteria|c__Deltaproteobacteria|o__Myxococcales|f__Anaeromyxobacteraceae|g__Anaeromyxobacter	0.000949353	0.00124829	0.00112268	0.00151799	0.000531365	0.00141745	0.00125412	0.00102358	0.0011206	0.000668371	0.000755529	0.0016898	0.00146772	0.00206715	0.000652381	0.00110261
d__Bacteria|p__Firmicutes|c__Clostridia|o__Clostridiales|f__Peptococcaceae|g__Desulfitobacterium	0.00101798	0.00140964	0.00131404	0.00132302	0.000984796	0.00164653	0.00122817	0.00133347	0.0016403	0.0016619	0.00132027	0.00215367	0.00215097	0.00201387	0.00115421	0.00124146
d__Bacteria|p__Bacteroidetes|c__Flavobacteriia|o__Flavobacteriales|f__Flavobacteriaceae|g__Cellulophaga	0.0030425	0.00232675	0.00303633	0.00246499	0.00362036	0.00317851	0.00242175	0.00246974	0.00280963	0.00339605	0.00240396	0.00159041	0.00245464	0.00198191	0.00226828	0.00249108
d__Bacteria|p__Tenericutes|c__Mollicutes|o__Acholeplasmatales|f__Acholeplasmataceae|g__Acholeplasma	0.00169282	0.00207199	0.00181159	0.00209594	0.00209712	0.00204742	0.00189415	0.00172788	0.00220872	0.00238446	0.0020529	0.00172294	0.00280892	0.00198191	0.00135495	0.00158449
d__Bacteria|p__Firmicutes|c__Negativicutes|o__Veillonellales|f__Veillonellaceae|g__Megasphaera	0.000983667	0.00108695	0.000975964	0.00122553	0.000701401	0.00115973	0.00101194	0.000986017	0.0351447	0.00157157	0.0187738	0.0429078	0.0109067	0.00194994	0.01919	0.00347117
d__Bacteria|p__Firmicutes|c__Clostridia|o__Thermoanaerobacterales|f__Thermoanaerobacteraceae|g__Thermoanaerobacter	0.00196733	0.0018597	0.00203485	0.00176867	0.00229549	0.00240536	0.00141845	0.00203777	0.00214376	0.00250187	0.00212159	0.0012922	0.0022775	0.00191797	0.00154564	0.00160899
d__Bacteria|p__Proteobacteria|c__Alphaproteobacteria|o__Rickettsiales|f__Rickettsiaceae|g__Rickettsia	0.00316832	0.00302307	0.00302995	0.00259729	0.00447055	0.00370826	0.00276771	0.00299562	0.00264722	0.00405538	0.00344186	0.00106027	0.00197383	0.00187535	0.00292066	0.00236856
d__Bacteria|p__Proteobacteria|c__Alphaproteobacteria|o__Sphingomonadales|f__Sphingomonadaceae|g__Sphingopyxis	0.000789221	0.00117187	0.000975964	0.00116983	0.000665977	0.00108814	0.00123682	0.000986017	0.000876994	0.000650307	0.000747897	0.0010934	0.00106283	0.00184339	0.000722638	0.000939259
d__Bacteria|p__Firmicutes|c__Bacilli|o__Bacillales|f__Bacillaceae|g__Geobacillus	0.00102942	0.00129075	0.00110354	0.0014971	0.000928117	0.00125995	0.00107249	0.00105175	0.00154286	0.00110191	0.00131264	0.00231934	0.00189792	0.00181142	0.00116425	0.00126596
d__Bacteria|p__Firmicutes|c__Bacilli|o__Lactobacillales|f__Aerococcaceae|g__Aerococcus	0.00118955	0.00150304	0.00131404	0.00131606	0.00148782	0.00157494	0.00110708	0.0010987	0.00165654	0.0016077	0.0014958	0.00205427	0.00192322	0.00179011	0.0010137	0.0013558
d__Bacteria|p__Firmicutes|c__Clostridia|o__Thermoanaerobacterales|f__Thermoanaerobacterales_Family_III_Incertae_Sedis|g__Caldicellulosiruptor	0.00188727	0.00163042	0.00183711	0.00173385	0.00226007	0.00229082	0.00156549	0.00169031	0.00194888	0.00207737	0.00189264	0.00135847	0.00187261	0.00179011	0.00149546	0.00164983
d__Bacteria|p__Proteobacteria|c__Gammaproteobacteria|o__Thiotrichales|f__Francisellaceae|g__Francisella	0.00269936	0.0022673	0.00249413	0.00224217	0.00328029	0.00247695	0.00215363	0.00251669	0.00248482	0.00285412	0.00249554	0.00198801	0.00217628	0.0017688	0.00209766	0.00190302
d__Bacteria|p__Spirochaetes|c__Spirochaetia|f__Leptospiraceae|g__Leptospira	0.00240198	0.00211445	0.00250051	0.00220039	0.00286937	0.00277762	0.00179901	0.00229132	0.00225745	0.0030167	0.00232001	0.00135847	0.00194853	0.0017688	0.00179656	0.00205003
d__Bacteria|p__Actinobacteria|c__Coriobacteriia|o__Eggerthellales|f__Eggerthellaceae|g__Denitrobacterium	0.000754907	0.000985046	0.000625128	0.000953966	0.000375498	0.000672928	0.000596788	0.000723079	0.00125053	0.00097546	0.000976846	0.00221994	0.00255586	0.00175814	0.000752748	0.00139664
d__Bacteria|p__Firmicutes|c__Clostridia|o__Clostridiales|f__Symbiobacteriaceae|g__Symbiobacterium	0.000720593	0.000874653	0.000497551	0.00131606	0.00052428	0.000672928	0.000717875	0.000910892	0.000730828	0.000514826	0.000847108	0.00135847	0.000885695	0.00174749	0.000461685	0.000914756
d__Bacteria|p__Proteobacteria|c__Gammaproteobacteria|o__Xanthomonadales|f__Xanthomonadaceae|g__Lysobacter	0.00108661	0.00119734	0.000880282	0.00145532	0.000906862	0.00101655	0.00143575	0.00116444	0.000812031	0.000776755	0.000763161	0.00115967	0.0013412	0.00172618	0.000642345	0.0010536
d__Bacteria|p__Proteobacteria|c__Betaproteobacteria|o__Burkholderiales|f__Comamonadaceae|g__Acidovorax	0.000663403	0.000738784	0.000676158	0.00107234	0.000446346	0.000730199	0.000847612	0.000713689	0.000568422	0.000370314	0.000564739	0.000563268	0.000582028	0.00172618	0.000421539	0.000637062
d__Bacteria|p__Proteobacteria|c__Deltaproteobacteria|o__Desulfobacterales|f__Desulfobacteraceae|g__Desulfococcus	0.00100654	0.000993538	0.000867524	0.00126731	0.000750995	0.00084474	0.000985997	0.000826376	0.00116932	0.000785787	0.000778424	0.00132534	0.00121467	0.00171552	0.000792894	0.00109444
d__Bacteria|p__Spirochaetes|c__Spirochaetia|o__Spirochaetales|f__Borreliaceae|g__Borrelia	0.00332845	0.00284475	0.00342544	0.00285493	0.0053349	0.00419506	0.00276771	0.003005	0.00295579	0.00409151	0.00360212	0.0011928	0.00174608	0.00171552	0.00296081	0.00257275
d__Bacteria|p__Actinobacteria|c__Actinobacteria|o__Micrococcales|f__Microbacteriaceae|g__Microbacterium	0.0014755	0.00118036	0.00102062	0.00165726	0.000701401	0.000758834	0.001479	0.000863939	0.000941956	0.000550954	0.000770792	0.0010934	0.00139181	0.00171552	0.000632308	0.000939259
d__Bacteria|p__Proteobacteria|c__Deltaproteobacteria|o__Desulfovibrionales|f__Desulfomicrobiaceae|g__Desulfomicrobium	0.000926477	0.000891636	0.000733568	0.00121161	0.000545534	0.000916328	0.000994646	0.000845158	0.00125053	0.000948364	0.00112185	0.00155727	0.00146772	0.00170487	0.000802931	0.00101277
d__Bacteria|p__Bacteroidetes|c__Flavobacteriia|o__Flavobacteriales|f__Flavobacteriaceae|g__Elizabethkingia	0.00236766	0.00184271	0.00218157	0.00185223	0.00248679	0.00239104	0.00181631	0.00192508	0.00133173	0.00242962	0.00186211	0.00145787	0.00149303	0.00170487	0.00192703	0.00169883
d__Bacteria|p__Actinobacteria|c__Actinobacteria|o__Streptosporangiales|f__Nocardiopsaceae|g__Nocardiopsis	0.00108661	0.00109544	0.00066978	0.00139265	0.00051011	0.00114541	0.00107249	0.000995408	0.000568422	0.00053289	0.000801319	0.00112654	0.000911	0.00169421	0.000622271	0.00111078
d__Bacteria|p__Spirochaetes|c__Spirochaetia|o__Spirochaetales|f__Borreliaceae|g__Borreliella	0.00420918	0.00335425	0.00389748	0.00294546	0.00644723	0.00485367	0.00361532	0.00397224	0.0038003	0.00604243	0.00440344	0.00132534	0.0022775	0.00168355	0.00379385	0.00291579
d__Bacteria|p__Bacteroidetes|c__Flavobacteriia|o__Flavobacteriales|f__Flavobacteriaceae|g__Chryseobacterium	0.00212746	0.00192763	0.00210502	0.0017617	0.00235217	0.00221923	0.00173847	0.00208472	0.00190015	0.00229414	0.00181632	0.00132534	0.00159425	0.00168355	0.00168615	0.00178051
d__Bacteria|p__Deinococcus-Thermus|c__Deinococci|o__Deinococcales|f__Deinococcaceae|g__Deinococcus	0.000857849	0.000993538	0.000701674	0.00131606	0.000609298	0.00104519	0.000925453	0.00087333	0.000633384	0.00048773	0.000625792	0.000927736	0.000708556	0.00165159	0.000742711	0.000873919
d__Bacteria|p__Proteobacteria|c__Alphaproteobacteria|o__Rhodospirillales|f__Rhodospirillaceae|g__Magnetospirillum	0.000892163	0.00112941	0.000822872	0.00112805	0.000609298	0.00084474	0.000882208	0.000816986	0.000747069	0.000550954	0.00080895	0.000861469	0.000860389	0.00164093	0.000722638	0.00109444
d__Bacteria|p__Spirochaetes|c__Spirochaetia|o__Spirochaetales|f__Spirochaetaceae|g__Spirochaeta	0.000846411	0.000789735	0.000593233	0.00100967	0.000488856	0.000773152	0.000847612	0.000751251	0.000844512	0.000650307	0.00061816	0.000762069	0.00111345	0.00163028	0.000622271	0.000931091
d__Bacteria|p__Actinobacteria|c__Actinobacteria|o__Corynebacteriales|f__Gordoniaceae|g__Gordonia	0.000663403	0.00107846	0.000746326	0.00104449	0.000446346	0.000816104	0.000882208	0.000760642	0.00077955	0.00057805	0.000717371	0.000894603	0.00116406	0.00163028	0.000592161	0.000971928
d__Bacteria|p__Proteobacteria|c__Alphaproteobacteria|o__Rhodospirillales|f__Rhodospirillaceae|g__Rhodospirillum	0.000663403	0.00090862	0.00061237	0.00125339	0.000545534	0.00090201	0.00108114	0.000760642	0.000747069	0.000424506	0.000740266	0.000828336	0.000835084	0.00161962	0.000652381	0.000906589
d__Bacteria|p__Proteobacteria|c__Deltaproteobacteria|o__Myxococcales|f__Kofleriaceae|g__Haliangium	0.00112092	0.00112091	0.000752705	0.00124642	0.000630553	0.00108814	0.00086491	0.000957845	0.000941956	0.000623211	0.000801319	0.00102714	0.00118936	0.00159831	0.000632308	0.0010046
d__Bacteria|p__Fibrobacteres|c__Fibrobacteria|o__Fibrobacterales|f__Fibrobacteraceae|g__Fibrobacter	0.0893764	0.0275983	0.0493915	0.0338066	0.0101101	0.00770288	0.0544893	0.0474133	0.00190015	0.00373926	0.00868477	0.000728935	0.000911	0.001577	0.0233954	0.0140807
d__Bacteria|p__Firmicutes|c__Clostridia|o__Thermoanaerobacterales|f__Thermoanaerobacterales_Family_III_Incertae_Sedis|g__Thermoanaerobacterium	0.00188727	0.00191065	0.00183073	0.00172689	0.00246553	0.00221923	0.00166928	0.00169031	0.00216	0.00213156	0.00196132	0.0013916	0.00204975	0.001577	0.00140513	0.00164166
d__Bacteria|p__Proteobacteria|c__Betaproteobacteria|o__Burkholderiales|f__Comamonadaceae|g__Delftia	0.000812097	0.00090862	0.000657022	0.00089826	0.000566789	0.000644293	0.000778419	0.000760642	0.000552181	0.000451602	0.000671581	0.00102714	0.000556722	0.00154503	0.000562051	0.000939259
d__Bacteria|p__Proteobacteria|c__Deltaproteobacteria|o__Myxococcales|f__Myxococcaceae|g__Corallococcus	0.000720593	0.000942587	0.000599612	0.00105145	0.000432177	0.000672928	0.000735173	0.000629173	0.00077955	0.000415474	0.000725003	0.000960869	0.000708556	0.00154503	0.000531942	0.000726904
d__Bacteria|p__Actinobacteria|c__Actinobacteria|o__Micrococcales|f__Cellulomonadaceae|g__Cellulomonas	0.000880725	0.00081521	0.000574097	0.00108627	0.000446346	0.000715881	0.000856261	0.000647954	0.000860753	0.000451602	0.000671581	0.00125907	0.00144242	0.00154503	0.000572088	0.00101277
d__Bacteria|p__Actinobacteria|c__Actinobacteria|o__Streptosporangiales|f__Streptosporangiaceae|g__Streptosporangium	0.000526147	0.000721801	0.000542202	0.000863444	0.000375498	0.000529752	0.000665981	0.000676126	0.000649625	0.00039741	0.000496054	0.000629535	0.000506111	0.00153438	0.000451649	0.000637062
d__Bacteria|p__Proteobacteria|c__Alphaproteobacteria|o__Rhodospirillales|f__Rhodospirillaceae|g__Nitrospirillum	0.000766345	0.00090862	0.000650643	0.00106538	0.000531365	0.000916328	0.000942752	0.000798205	0.000617144	0.000505794	0.000580002	0.000728935	0.000835084	0.00151307	0.000682491	0.000955593
d__Bacteria|p__Cyanobacteria|o__Synechococcales|f__Synechococcaceae|g__Synechococcus	0.000617651	0.000917112	0.000759083	0.00122553	0.000687232	0.000930645	0.000977348	0.000920283	0.00100692	0.000731595	0.000885266	0.00125907	0.00101222	0.00151307	0.000823004	0.000955593
d__Bacteria|p__Proteobacteria|c__Alphaproteobacteria|o__Sphingomonadales|f__Sphingomonadaceae|g__Novosphingobium	0.000789221	0.00112091	0.000803735	0.0010236	0.000602213	0.00103087	0.00103789	0.000826376	0.000747069	0.000523858	0.00066395	0.000927736	0.00101222	0.00150241	0.000662418	0.000702402
d__Bacteria|p__Proteobacteria|c__Betaproteobacteria|o__Neisseriales|f__Neisseriaceae|g__Neisseria	0.00128105	0.00122282	0.00119922	0.00149014	0.00126111	0.00144608	0.00118493	0.00152128	0.00144542	0.0011832	0.00109132	0.00102714	0.00126528	0.00149176	0.00115421	0.00124962
d__Bacteria|p__Actinobacteria|c__Actinobacteria|o__Pseudonocardiales|f__Pseudonocardiaceae|g__Actinosynnema	0.000743469	0.00101052	0.000701674	0.00105145	0.000644722	0.000715881	0.000908155	0.000788814	0.000714587	0.000370314	0.000610529	0.000927736	0.000911	0.00149176	0.000451649	0.000808579
d__Bacteria|p__Proteobacteria|c__Gammaproteobacteria|o__Pasteurellales|f__Pasteurellaceae|g__Haemophilus	0.00132681	0.0014436	0.00149903	0.00123946	0.00167911	0.00184697	0.00120222	0.00118322	0.00181895	0.0018606	0.0014729	0.00212054	0.00149303	0.0014811	0.00136498	0.00128229
d__Bacteria|p__Proteobacteria|c__Betaproteobacteria|o__Burkholderiales|f__Comamonadaceae|g__Ramlibacter	0.000743469	0.000747276	0.000542202	0.00118375	0.000580959	0.000672928	0.000752471	0.000760642	0.000649625	0.000424506	0.000763161	0.000563268	0.000556722	0.00145979	0.000521905	0.000784077
d__Bacteria|p__Proteobacteria|c__Deltaproteobacteria|o__Desulfuromonadales|f__Geobacteraceae|g__Geobacter	0.000915039	0.00117187	0.000708053	0.00119768	0.000658892	0.001217	0.000934103	0.000967236	0.000893234	0.000641275	0.000740266	0.00125907	0.000632639	0.00144914	0.000762784	0.0010536
d__Bacteria|p__Proteobacteria|c__Alphaproteobacteria|o__Rhodospirillales|f__Acetobacteraceae|g__Acetobacter	0.00106373	0.000891636	0.000931313	0.00107234	0.00077225	0.00107382	0.000908155	0.000694907	0.000893234	0.000903204	0.000770792	0.00142474	0.000885695	0.00143848	0.000913334	0.000955593
d__Bacteria|p__Bacteroidetes|c__Bacteroidia|o__Bacteroidales|f__Odoribacteraceae|g__Odoribacter	0.00125818	0.0013417	0.00116733	0.00147621	0.000977711	0.00115973	0.00140115	0.000995408	0.00118556	0.00097546	0.000984477	0.00106027	0.00113875	0.00143848	0.00125458	0.00116795
d__Bacteria|p__Firmicutes|c__Clostridia|o__Clostridiales|f__Lachnospiraceae|g__Cellulosilyticum	0.00131537	0.00148606	0.00139697	0.00114197	0.00114066	0.00133154	0.000985997	0.00107053	0.0015591	0.00159867	0.0011829	0.00132534	0.00202445	0.00142783	0.00095348	0.00120878
d__Bacteria|p__Firmicutes|c__Bacilli|o__Bacillales|f__Paenibacillaceae|g__Brevibacillus	0.00116667	0.00116337	0.00128215	0.0011559	0.00109815	0.00120268	0.00107249	0.00138981	0.00146166	0.001129	0.00121343	0.00132534	0.0017967	0.00140651	0.00111407	0.00110261
d__Bacteria|p__Proteobacteria|c__Deltaproteobacteria|o__Myxococcales|f__Archangiaceae|g__Archangium	0.000743469	0.000857669	0.000644264	0.000988782	0.000630553	0.000758834	0.00102059	0.000723079	0.0005197	0.000478698	0.000541844	0.000530135	0.000835084	0.00139586	0.000511868	0.000882086
d__Bacteria|p__Chlorobi|c__Chlorobia|o__Chlorobiales|f__Chlorobiaceae|g__Chlorobium	0.000846411	0.000840686	0.000912176	0.00119072	0.000545534	0.000830422	0.000813015	0.000854548	0.000714587	0.000776755	0.000839477	0.00155727	0.00103753	0.00139586	0.000833041	0.000922924
d__Bacteria|p__Actinobacteria|c__Actinobacteria|o__Frankiales|f__Frankiaceae|g__Frankia	0.000674841	0.000696326	0.000523066	0.000960929	0.000311734	0.000944963	0.00076977	0.000619782	0.000633384	0.000523858	0.000572371	0.00112654	0.000733861	0.00139586	0.000602198	0.000735072
d__Bacteria|p__Proteobacteria|c__Deltaproteobacteria|o__Desulfovibrionales|f__Desulfovibrionaceae|g__Pseudodesulfovibrio	0.000857849	0.000840686	0.000746326	0.000995745	0.000545534	0.000973598	0.000985997	0.000751251	0.000925715	0.000623211	0.000892898	0.00102714	0.00101222	0.00137455	0.000702564	0.000849416
d__Bacteria|p__Proteobacteria|c__Gammaproteobacteria|o__Pseudomonadales|f__Pseudomonadaceae|g__Azotobacter	0.000640527	0.000849178	0.000663401	0.000960929	0.000375498	0.000930645	0.000916804	0.000657345	0.000617144	0.000569018	0.000763161	0.00106027	0.000835084	0.00136389	0.000792894	0.000890254
d__Bacteria|p__Actinobacteria|c__Actinobacteria|o__Micrococcales|f__Microbacteriaceae|g__Clavibacter	0.000651965	0.00100203	0.000637885	0.000974856	0.000375498	0.00084474	0.00108979	0.000666736	0.000487219	0.000433538	0.000747897	0.00125907	0.000885695	0.00136389	0.000562051	0.000775909
d__Bacteria|p__Firmicutes|c__Clostridia|o__Clostridiales|f__Heliobacteriaceae|g__Heliobacterium	0.000537585	0.000738784	0.000586854	0.000738105	0.000403837	0.000629975	0.00057084	0.000619782	0.000600903	0.000388378	0.000747897	0.00115967	0.000860389	0.00135324	0.000531942	0.00064523
d__Bacteria|p__Proteobacteria|c__Gammaproteobacteria|o__Enterobacterales|f__Pectobacteriaceae|g__Pectobacterium	0.000903601	0.00108695	0.00102062	0.00112805	0.000949372	0.00114541	0.00102059	0.000854548	0.00110436	0.00102062	0.000862372	0.0013916	0.00118936	0.00132127	0.00106388	0.00109444
d__Bacteria|p__Proteobacteria|c__Gammaproteobacteria|o__Enterobacterales|f__Erwiniaceae|g__Pantoea	0.000823535	0.000976554	0.000873903	0.00109323	0.000793505	0.00100223	0.000942752	0.00087333	0.00121805	0.000785787	0.000763161	0.0013916	0.00103753	0.00131062	0.000943444	0.000939259
d__Bacteria|p__Bacteroidetes|o__Bacteroidetes_Order_II_Incertae_sedis|f__Rhodothermaceae|g__Rhodothermus	0.00104086	0.00090862	0.000803735	0.00117679	0.000722656	0.000930645	0.000873559	0.000685517	0.000812031	0.000550954	0.000572371	0.000728935	0.000759167	0.00131062	0.000602198	0.000800412
d__Bacteria|p__Proteobacteria|c__Gammaproteobacteria|o__Enterobacterales|f__Hafniaceae|g__Edwardsiella	0.000903601	0.00105298	0.00094407	0.0013648	0.000701401	0.000887693	0.000873559	0.000816986	0.000958197	0.000785787	0.000892898	0.00125907	0.00113875	0.00129996	0.000913334	0.00106177
d__Bacteria|p__Bacteroidetes|c__Cytophagia|o__Cytophagales|f__Cytophagaceae|g__Dyadobacter	0.00101798	0.000849178	0.000816493	0.00119768	0.000609298	0.000830422	0.00096005	0.000920283	0.000682106	0.000496762	0.000511318	0.000596402	0.000556722	0.00129996	0.000652381	0.000718737
d__Bacteria|p__Proteobacteria|c__Deltaproteobacteria|o__Myxococcales|f__Archangiaceae|g__Cystobacter	0.000674841	0.00100203	0.000542202	0.000793811	0.000347158	0.000715881	0.000795717	0.000647954	0.00053594	0.000334185	0.000572371	0.000497001	0.000582028	0.00127865	0.000572088	0.000694235
d__Bacteria|p__Firmicutes|c__Bacilli|o__Lactobacillales|f__Leuconostocaceae|g__Leuconostoc	0.00132681	0.00151154	0.00167126	0.00137872	0.00164369	0.00188993	0.00115898	0.00154006	0.00139669	0.0016348	0.00148053	0.00175607	0.001822	0.00126799	0.00113414	0.00146198
d__Bacteria|p__Actinobacteria|c__Actinobacteria|o__Propionibacteriales|f__Propionibacteriaceae|g__Cutibacterium	0.000766345	0.000653867	0.000708053	0.000842554	0.00049594	0.000572705	0.000631384	0.000741861	0.000747069	0.000469666	0.000656318	0.000960869	0.000961611	0.00125734	0.000441612	0.000865751
d__Bacteria|p__Cyanobacteria|o__Nostocales|f__Nostocaceae|g__Anabaena	0.00333989	0.00328632	0.00391662	0.00242321	0.00634095	0.0052832	0.00739498	0.00857365	0.0020788	0.00752369	0.00633423	0.000463868	0.00121467	0.00125734	0.0079189	0.00230322
d__Bacteria|p__Actinobacteria|c__Actinobacteria|o__Actinomycetales|f__Actinomycetaceae|g__Actinomyces	0.000549023	0.000925604	0.000516687	0.000988782	0.000446346	0.000615658	0.000873559	0.000816986	0.000633384	0.00053289	0.00066395	0.00106027	0.00106283	0.00124668	0.000592161	0.000922924
d__Bacteria|p__Bacteroidetes|c__Chitinophagia|o__Chitinophagales|f__Chitinophagaceae|g__Chitinophaga	0.00105229	0.00118036	0.00102062	0.00121161	0.00078642	0.000916328	0.00120222	0.000967236	0.000828272	0.000794819	0.000824214	0.000728935	0.000632639	0.00123603	0.000903297	0.00123329
d__Bacteria|p__Firmicutes|c__Clostridia|o__Clostridiales|f__Clostridiales_Family_XVII_Incertae_Sedis|g__Thermaerobacter	0.000388891	0.000458556	0.0003317	0.000752032	0.000226716	0.00054407	0.000492999	0.000431969	0.000584662	0.000289025	0.000572371	0.000629535	0.000708556	0.00123603	0.000421539	0.000506383
d__Bacteria|p__Proteobacteria|c__Betaproteobacteria|o__Burkholderiales|f__Comamonadaceae|g__Comamonas	0.000937915	0.000832194	0.000701674	0.000940039	0.000460516	0.000558387	0.000830313	0.000704298	0.00077955	0.000550954	0.000694476	0.000695802	0.000531417	0.00121472	0.000712601	0.0006779
d__Bacteria|p__Proteobacteria|c__Gammaproteobacteria|o__Enterobacterales|f__Erwiniaceae|g__Wigglesworthia	0.00416343	0.00328632	0.0041016	0.00293153	0.00752412	0.00501117	0.00408237	0.0045169	0.00334557	0.00601534	0.00488423	0.000828336	0.00164486	0.00119341	0.0039444	0.00295662
d__Bacteria|p__Cyanobacteria|o__Oscillatoriales|f__Cyanothecaceae|g__Cyanothece	0.00192158	0.00174081	0.00162023	0.00169207	0.00207587	0.00177538	0.00160008	0.0016058	0.00154286	0.0020593	0.00171711	0.000894603	0.00113875	0.00119341	0.00155568	0.00159266
d__Bacteria|p__Proteobacteria|c__Betaproteobacteria|o__Rhodocyclales|f__Rhodocyclaceae|g__Azospira	0.000629089	0.000475539	0.000427383	0.000703289	0.000354243	0.000687246	0.00057949	0.00044136	0.0005197	0.000325153	0.000557107	0.000463868	0.0004555	0.00118275	0.000401465	0.000555388
d__Bacteria|p__Actinobacteria|c__Actinobacteria|o__Micrococcales|f__Micrococcaceae|g__Pseudarthrobacter	0.000697717	0.000738784	0.000561339	0.00104449	0.000396752	0.000529752	0.00076977	0.000544657	0.000487219	0.000424506	0.000580002	0.000927736	0.000809778	0.00118275	0.000501832	0.000800412
d__Bacteria|p__Tenericutes|c__Mollicutes|o__Acholeplasmatales|f__Acholeplasmataceae|g__Candidatus_Phytoplasma	0.00410624	0.00353258	0.00385283	0.00279923	0.00658184	0.0044671	0.00356343	0.00389712	0.00297203	0.00524761	0.00393028	0.0010934	0.00164486	0.00118275	0.00363326	0.00272793
d__Bacteria|p__Cyanobacteria|o__Nostocales|f__Nostocaceae|g__Nostoc	0.00895594	0.0112346	0.0131022	0.00542438	0.0234651	0.020689	0.0260165	0.03714	0.00566798	0.0284329	0.0257719	0.000563268	0.00192322	0.00118275	0.0324284	0.00502299
d__Bacteria|p__Firmicutes|c__Clostridia|o__Clostridiales|f__Lachnospiraceae|g__Anaerotignum	0.000754907	0.000900128	0.000727189	0.000905223	0.000665977	0.000930645	0.000622735	0.000704298	0.000893234	0.000921268	0.000847108	0.000927736	0.00159425	0.00116144	0.000552015	0.000718737
d__Bacteria|p__Proteobacteria|c__Betaproteobacteria|o__Neisseriales|f__Chromobacteriaceae|g__Chromobacterium	0.000457519	0.000585933	0.000510308	0.000772921	0.000446346	0.000529752	0.000614086	0.000460141	0.000341053	0.000307089	0.000396844	0.000298201	0.000506111	0.00115079	0.000401465	0.000588058
d__Bacteria|p__Firmicutes|c__Bacilli|o__Bacillales|f__Planococcaceae|g__Sporosarcina	0.00116667	0.00106996	0.00113544	0.00114197	0.000991881	0.0013029	0.000916804	0.00103297	0.00159158	0.00130061	0.00108369	0.000994003	0.00161956	0.00115079	0.00105385	0.00115978
d__Bacteria|p__Actinobacteria|c__Actinobacteria|o__Pseudonocardiales|f__Pseudonocardiaceae|g__Saccharothrix	0.000423205	0.000628391	0.000452899	0.000779885	0.000325904	0.000343623	0.00057949	0.000507095	0.000470978	0.000270961	0.000580002	0.000629535	0.000632639	0.00115079	0.000381392	0.000490048
d__Bacteria|p__Proteobacteria|c__Alphaproteobacteria|o__Caulobacterales|f__Caulobacteraceae|g__Brevundimonas	0.000457519	0.000577441	0.000433762	0.000793811	0.000325904	0.000644293	0.000743822	0.000507095	0.000422256	0.000343217	0.00038158	0.000695802	0.000506111	0.00112947	0.000301099	0.00071057
d__Bacteria|p__Proteobacteria|c__Deltaproteobacteria|o__Myxococcales|f__Archangiaceae|g__Stigmatella	0.000537585	0.000492523	0.000318943	0.000710252	0.000425092	0.000443846	0.00057949	0.000535267	0.000552181	0.000261929	0.000496054	0.000762069	0.000708556	0.00112947	0.000481758	0.000498215
d__Bacteria|p__Proteobacteria|c__Deltaproteobacteria|o__Myxococcales|f__Archangiaceae|g__Melittangium	0.000480395	0.000602916	0.00044652	0.000689362	0.000354243	0.000501117	0.000631384	0.000516485	0.000584662	0.000361281	0.00042737	0.000795202	0.000733861	0.00112947	0.000371355	0.00061256
d__Bacteria|p__Bacteroidetes|c__Saprospiria|o__Saprospirales|f__Haliscomenobacteraceae|g__Haliscomenobacter	0.000915039	0.00107846	0.00102699	0.00123946	0.000743911	0.00084474	0.00117628	0.000751251	0.000730828	0.000659339	0.00061816	0.000497001	0.000506111	0.00112947	0.000562051	0.000914756
d__Bacteria|p__Proteobacteria|c__Alphaproteobacteria|o__Rhizobiales|f__Rhizobiaceae|g__Neorhizobium	0.000571899	0.000704817	0.000586854	0.000710252	0.000332989	0.000587023	0.000596788	0.000450751	0.000617144	0.000379346	0.00042737	0.000795202	0.000759167	0.00111882	0.000501832	0.000637062
d__Bacteria|p__Actinobacteria|c__Actinobacteria|o__Micrococcales|f__Microbacteriaceae|g__Leifsonia	0.000446081	0.000475539	0.000497551	0.000668472	0.000332989	0.000558387	0.000631384	0.000450751	0.000454737	0.000307089	0.000488423	0.000828336	0.000911	0.00111882	0.000421539	0.000596225
d__Bacteria|p__Proteobacteria|c__Gammaproteobacteria|o__Enterobacterales|f__Enterobacteriaceae|g__Cedecea	0.000766345	0.000806719	0.000759083	0.000988782	0.000474686	0.000887693	0.000622735	0.000629173	0.000714587	0.000731595	0.000725003	0.000828336	0.00126528	0.00110816	0.000642345	0.000841249
d__Bacteria|p__Proteobacteria|c__Betaproteobacteria|o__Rhodocyclales|f__Zoogloeaceae|g__Thauera	0.000434643	0.000781243	0.000676158	0.000947003	0.000361328	0.000744516	0.000977348	0.000685517	0.000682106	0.000370314	0.000648687	0.000728935	0.00101222	0.00110816	0.000531942	0.000759574
d__Bacteria|p__Fusobacteria|c__Fusobacteriia|o__Fusobacteriales|f__Leptotrichiaceae|g__Streptobacillus	0.00160132	0.00157098	0.00176694	0.00150406	0.00233801	0.00217628	0.00157414	0.00148372	0.00168903	0.00241155	0.00186211	0.000960869	0.000986917	0.00110816	0.00148542	0.0014048
d__Bacteria|p__Chloroflexi|c__Dehalococcoidia|o__Dehalococcoidales|f__Dehalococcoidaceae|g__Dehalococcoides	0.000400329	0.000696326	0.000605991	0.000807738	0.000453431	0.000773152	0.000449753	0.000760642	0.00129925	0.000785787	0.00080895	0.00294888	0.00323911	0.00110816	0.000782857	0.000906589
d__Bacteria|p__Tenericutes|c__Mollicutes|o__Entomoplasmatales|f__Entomoplasmataceae|g__Mesoplasma	0.00185295	0.00186819	0.00195831	0.00182437	0.00328029	0.00254854	0.00179901	0.001803	0.00193263	0.00281799	0.00237343	0.0011928	0.00121467	0.00110816	0.00170623	0.00166616
d__Bacteria|p__Bacteroidetes|c__Cytophagia|o__Cytophagales|f__Bernardetiaceae|g__Bernardetia	0.00173857	0.00143511	0.00164574	0.00150406	0.00253638	0.0022765	0.0014444	0.00177483	0.0014779	0.00213156	0.00183922	0.000960869	0.00113875	0.00109751	0.00164601	0.00134763
d__Bacteria|p__Firmicutes|c__Bacilli|o__Bacillales|f__Bacillaceae|g__Lysinibacillus	0.00140687	0.00128226	0.00123112	0.00116983	0.00143114	0.001217	0.00117628	0.000967236	0.00118556	0.00123739	0.00112185	0.000728935	0.000961611	0.00109751	0.00095348	0.00117611
d__Bacteria|p__Actinobacteria|c__Actinobacteria|o__Micrococcales|f__Brevibacteriaceae|g__Brevibacterium	0.000571899	0.000577441	0.000427383	0.000640619	0.000304649	0.000429529	0.000562191	0.000563438	0.000487219	0.000388378	0.000511318	0.000795202	0.000607334	0.00109751	0.000431575	0.000588058
d__Bacteria|p__Proteobacteria|c__Gammaproteobacteria|o__Chromatiales|f__Ectothiorhodospiraceae|g__Thioalkalivibrio	0.000537585	0.000458556	0.000523066	0.000724179	0.000332989	0.000587023	0.000726524	0.000488313	0.000373534	0.000279993	0.000534212	0.000662669	0.000784473	0.00108685	0.000391429	0.000604392
d__Bacteria|p__Actinobacteria|c__Actinobacteria|o__Streptosporangiales|f__Thermomonosporaceae|g__Thermomonospora	0.000423205	0.000475539	0.000401868	0.000724179	0.000304649	0.000558387	0.000562191	0.000507095	0.000438497	0.000352249	0.000488423	0.000463868	0.000556722	0.00108685	0.000451649	0.00064523
d__Bacteria|p__Cyanobacteria|o__Nostocales|f__Rivulariaceae|g__Calothrix	0.00900169	0.0114469	0.0134083	0.00545919	0.0240106	0.0208465	0.0266479	0.0366517	0.00672362	0.0271413	0.0249401	0.000497001	0.00253056	0.00108685	0.0310333	0.00519451
d__Bacteria|p__Actinobacteria|c__Actinobacteria|o__Micrococcales|f__Micrococcaceae|g__Kocuria	0.000526147	0.000602916	0.000433762	0.00061973	0.000340073	0.000429529	0.000588139	0.000516485	0.000454737	0.000216769	0.000312896	0.000828336	0.000632639	0.0010762	0.000381392	0.000498215
d__Bacteria|p__Actinobacteria|c__Rubrobacteria|o__Rubrobacterales|f__Rubrobacteraceae|g__Rubrobacter	0.000411767	0.000577441	0.000472035	0.000703289	0.000311734	0.000572705	0.000536244	0.000572829	0.000308572	0.000261929	0.000442633	0.000795202	0.000784473	0.00106554	0.000361319	0.000449211
d__Bacteria|p__Firmicutes|c__Tissierellia|o__Tissierellales|f__Gottschalkiaceae|g__Gottschalkia	0.001384	0.00122282	0.00146714	0.00124642	0.00200502	0.00177538	0.00104654	0.00151189	0.00131549	0.00185157	0.00156448	0.000596402	0.00123997	0.00105489	0.00122447	0.00118428
d__Bacteria|p__Fusobacteria|c__Fusobacteriia|o__Fusobacteriales|f__Leptotrichiaceae|g__Sebaldella	0.00226472	0.00182573	0.00197107	0.0015737	0.00306066	0.00234809	0.00162603	0.00217863	0.00181895	0.00259219	0.0022208	0.000894603	0.00174608	0.00104423	0.00180659	0.00150281
d__Bacteria|p__Verrucomicrobia|c__Opitutae|o__Opitutales|f__Opitutaceae|g__Opitutus	0.000640527	0.000942587	0.000599612	0.0010236	0.000503025	0.00100223	0.000847612	0.000779423	0.000552181	0.00044257	0.000404475	0.000530135	0.000328972	0.00104423	0.000622271	0.000661565
d__Bacteria|p__Proteobacteria|c__Gammaproteobacteria|o__Enterobacterales|f__Enterobacteriaceae|g__Raoultella	0.000468957	0.000704817	0.000580476	0.000807738	0.000531365	0.00060134	0.000717875	0.000478923	0.000470978	0.000451602	0.000496054	0.00106027	0.000733861	0.00103357	0.000461685	0.00057989
d__Bacteria|p__Proteobacteria|c__Gammaproteobacteria|o__Enterobacterales|f__Morganellaceae|g__Xenorhabdus	0.00120099	0.00118036	0.00119285	0.00106538	0.00156576	0.00128859	0.00114168	0.00122078	0.00107188	0.00131868	0.0010379	0.000894603	0.000860389	0.00101226	0.0010137	0.00101277
d__Bacteria|p__Proteobacteria|c__Betaproteobacteria|o__Burkholderiales|f__Comamonadaceae|g__Alicycliphilus	0.000423205	0.000560457	0.000401868	0.000612766	0.000354243	0.000472482	0.0004757	0.000460141	0.000357294	0.000307089	0.000404475	0.000629535	0.000657945	0.00101226	0.000371355	0.000604392
d__Bacteria|p__Fusobacteria|c__Fusobacteriia|o__Fusobacteriales|f__Leptotrichiaceae|g__Leptotrichia	0.00243629	0.00188517	0.00209226	0.00207505	0.00323778	0.00240536	0.00173847	0.00183117	0.00212752	0.00310702	0.00238106	0.000728935	0.00164486	0.00101226	0.00198725	0.00157632
d__Bacteria|p__Firmicutes|c__Clostridia|o__Clostridiales|f__Peptococcaceae|g__Dehalobacterium	0.000446081	0.000653867	0.000491172	0.000647583	0.000595128	0.000615658	0.00057084	0.00058222	0.000812031	0.000749659	0.000709739	0.000960869	0.000961611	0.00101226	0.000632308	0.00057989
d__Bacteria|p__Proteobacteria|c__Gammaproteobacteria|o__Enterobacterales|f__Morganellaceae|g__Providencia	0.00125818	0.00104449	0.00131404	0.00103056	0.00143114	0.0014604	0.000942752	0.00112688	0.00107188	0.00151738	0.00127448	0.00125907	0.000986917	0.00100161	0.00107392	0.00111894
d__Bacteria|p__Proteobacteria|c__Betaproteobacteria|o__Burkholderiales|g__Rubrivivax	0.000331702	0.000696326	0.000452899	0.000584913	0.000318819	0.000572705	0.0004757	0.000516485	0.000470978	0.000361281	0.000534212	0.000728935	0.000708556	0.000990954	0.000381392	0.000530885
d__Bacteria|p__Proteobacteria|c__Oligoflexia|o__Bdellovibrionales|f__Bdellovibrionaceae|g__Bdellovibrio	0.000491833	0.000721801	0.000599612	0.000724179	0.000573874	0.000773152	0.000683279	0.000685517	0.000617144	0.000559986	0.000694476	0.000894603	0.000885695	0.000990954	0.000461685	0.000767742
d__Bacteria|p__Firmicutes|c__Clostridia|o__Clostridiales|f__Peptococcaceae|g__Desulfosporosinus	0.000812097	0.000883145	0.000918555	0.000953966	0.00075808	0.000916328	0.000691928	0.000920283	0.0010394	0.000984492	0.000831845	0.00102714	0.00108814	0.000990954	0.000812967	0.000865751
d__Bacteria|p__Thermotogae|c__Thermotogae|o__Thermotogales|f__Fervidobacteriaceae|g__Thermosipho	0.00153269	0.00132472	0.00126939	0.00123946	0.00194834	0.00167516	0.00103789	0.00125835	0.00125053	0.00207737	0.0016408	0.000894603	0.00123997	0.000969643	0.00124454	0.00113528
d__Bacteria|p__Firmicutes|c__Tissierellia|o__Tissierellales|f__Peptoniphilaceae|g__Parvimonas	0.00121243	0.00136718	0.00131404	0.00132998	0.00203336	0.00147471	0.00111573	0.00127713	0.00116932	0.00171609	0.00135079	0.000629535	0.00106283	0.000969643	0.00117429	0.00104544
d__Bacteria|p__Actinobacteria|c__Actinobacteria|o__Micromonosporales|f__Micromonosporaceae|g__Micromonospora	0.000377453	0.000551965	0.000497551	0.000675436	0.000269225	0.000572705	0.000544893	0.000544657	0.000487219	0.000279993	0.000389212	0.000530135	0.000480806	0.000969643	0.000270989	0.000588058
d__Bacteria|p__Proteobacteria|c__Alphaproteobacteria|o__Rhodobacterales|f__Rhodobacteraceae|g__Phaeobacter	0.000549023	0.000628391	0.000491172	0.000710252	0.000332989	0.000501117	0.000562191	0.000431969	0.0005197	0.000379346	0.00047316	0.000861469	0.000632639	0.000958987	0.000451649	0.000498215
d__Bacteria|p__Chlamydiae|c__Chlamydiia|o__Chlamydiales|f__Chlamydiaceae|g__Chlamydia	0.000686279	0.000713309	0.000803735	0.000612766	0.000935202	0.000873375	0.000691928	0.000563438	0.000600903	0.000776755	0.000602897	0.000497001	0.000556722	0.000958987	0.000582125	0.000588058
d__Bacteria|p__Firmicutes|c__Clostridia|o__Clostridiales|f__Peptostreptococcaceae|g__Peptoclostridium	0.000343139	0.0006199	0.000465656	0.000452612	0.000340073	0.00060134	0.000371911	0.000413188	0.000649625	0.000415474	0.000435002	0.000828336	0.000986917	0.000958987	0.000541978	0.00061256
d__Bacteria|p__Actinobacteria|c__Actinobacteria|o__Propionibacteriales|f__Propionibacteriaceae|g__Acidipropionibacterium	0.000468957	0.000509507	0.000401868	0.000640619	0.000332989	0.00060134	0.000562191	0.00044136	0.000600903	0.000289025	0.000404475	0.000563268	0.000582028	0.000958987	0.000501832	0.000620727
d__Bacteria|p__Actinobacteria|c__Coriobacteriia|o__Coriobacteriales|f__Coriobacteriaceae|g__Coriobacterium	0.000503271	0.00081521	0.000382731	0.000550097	0.00027631	0.000515434	0.000397858	0.000460141	0.00077955	0.00048773	0.000656318	0.001491	0.00202445	0.000958987	0.000511868	0.000971928
d__Bacteria|p__Proteobacteria|c__Betaproteobacteria|o__Nitrosomonadales|f__Nitrosomonadaceae|g__Nitrosomonas	0.000732031	0.000891636	0.000759083	0.000779885	0.000729741	0.000801787	0.000752471	0.000779423	0.0010394	0.000704499	0.000717371	0.000728935	0.00111345	0.000948332	0.000742711	0.000751407
d__Bacteria|p__Chlorobi|c__Chlorobia|o__Chlorobiales|f__Chlorobiaceae|g__Pelodictyon	0.000674841	0.000560457	0.000599612	0.000717215	0.000403837	0.000629975	0.000553542	0.000544657	0.000406016	0.000298057	0.000389212	0.000530135	0.000480806	0.000948332	0.000421539	0.000498215
d__Bacteria|p__Actinobacteria|c__Actinobacteria|o__Pseudonocardiales|f__Pseudonocardiaceae|g__Saccharopolyspora	0.000457519	0.000467048	0.000408247	0.000647583	0.000184206	0.000572705	0.000501648	0.000460141	0.000276091	0.000343217	0.000404475	0.000530135	0.000506111	0.000948332	0.000321172	0.000604392
d__Bacteria|p__Actinobacteria|c__Actinobacteria|o__Pseudonocardiales|f__Pseudonocardiaceae|g__Kutzneria	0.000503271	0.000696326	0.000459277	0.000793811	0.000375498	0.000658611	0.00067463	0.00044136	0.000389775	0.000325153	0.000457896	0.000596402	0.000506111	0.000948332	0.000451649	0.000686067
d__Bacteria|p__Proteobacteria|c__Gammaproteobacteria|o__Enterobacterales|f__Morganellaceae|g__Proteus	0.00157844	0.00151154	0.00155006	0.00126035	0.00230966	0.00210469	0.00128872	0.00155885	0.00144542	0.00241155	0.00165606	0.000927736	0.0013665	0.000927021	0.00167612	0.0014048
d__Bacteria|p__Proteobacteria|c__Gammaproteobacteria|o__Vibrionales|f__Vibrionaceae|g__Aliivibrio	0.00112092	0.000951079	0.00119922	0.000835591	0.0010769	0.000916328	0.000813015	0.000854548	0.000828272	0.00122836	0.000877635	0.00125907	0.000657945	0.000927021	0.000692528	0.000882086
d__Bacteria|p__Proteobacteria|c__Alphaproteobacteria|o__Rhodospirillales|f__Acetobacteraceae|g__Komagataeibacter	0.000526147	0.00067085	0.000376352	0.000981819	0.000432177	0.000715881	0.000596788	0.000638564	0.000341053	0.00044257	0.000404475	0.000497001	0.000556722	0.000927021	0.000421539	0.000530885
d__Bacteria|p__Proteobacteria|c__Alphaproteobacteria|o__Rhodospirillales|f__Rhodospirillaceae|g__Tistrella	0.000468957	0.00052649	0.000440141	0.000703289	0.000311734	0.00060134	0.0004757	0.000610392	0.000487219	0.000234833	0.000389212	0.000629535	0.000506111	0.000927021	0.000361319	0.00054722
d__Bacteria|p__Chloroflexi|c__Thermomicrobia|o__Sphaerobacterales|f__Sphaerobacteraceae|g__Sphaerobacter	0.000297388	0.000611408	0.000344458	0.000515281	0.000432177	0.000472482	0.000389209	0.000413188	0.000406016	0.000289025	0.000580002	0.000596402	0.000430195	0.000927021	0.000461685	0.000555388
d__Bacteria|p__Proteobacteria|c__Gammaproteobacteria|o__Enterobacterales|f__Erwiniaceae|g__Erwinia	0.000560461	0.000501015	0.000593233	0.000640619	0.000503025	0.000629975	0.000657331	0.00044136	0.000552181	0.000424506	0.00042737	0.000894603	0.000556722	0.000916366	0.000541978	0.00057989
d__Bacteria|p__Proteobacteria|c__Alphaproteobacteria|o__Rhizobiales|f__Xanthobacteraceae|g__Azorhizobium	0.000491833	0.000424589	0.000440141	0.000633656	0.000410922	0.000501117	0.000562191	0.000535267	0.0005197	0.000234833	0.000396844	0.000861469	0.000328972	0.000916366	0.000341246	0.00051455
d__Bacteria|p__Proteobacteria|c__Alphaproteobacteria|o__Rhizobiales|f__Bartonellaceae|g__Bartonella	0.00132681	0.00117187	0.00158833	0.0012325	0.0020121	0.00176107	0.00127142	0.00125835	0.00120181	0.00191479	0.00150343	0.000497001	0.00129058	0.00090571	0.0014252	0.0010781
d__Bacteria|p__Proteobacteria|c__Alphaproteobacteria|o__Rhizobiales|f__Xanthobacteraceae|g__Xanthobacter	0.000343139	0.000560457	0.000376352	0.000752032	0.000347158	0.00054407	0.000510297	0.000488313	0.000568422	0.000352249	0.000328159	0.000463868	0.000328972	0.00090571	0.000270989	0.000530885
d__Bacteria|p__Proteobacteria|c__Betaproteobacteria|o__Burkholderiales|g__Roseateles	0.000629089	0.000679342	0.000414625	0.000752032	0.000410922	0.000587023	0.000605437	0.000488313	0.000503459	0.000460634	0.000435002	0.000695802	0.000531417	0.00090571	0.000541978	0.00051455
d__Bacteria|p__Firmicutes|c__Bacilli|o__Lactobacillales|f__Carnobacteriaceae|g__Carnobacterium	0.00117811	0.00127377	0.00116095	0.00116983	0.00153033	0.00150335	0.000925453	0.00115505	0.00125053	0.00159867	0.00114474	0.000861469	0.00101222	0.00090571	0.00089326	0.00102093
d__Bacteria|p__Cyanobacteria|o__Oscillatoriales|f__Microcoleaceae|g__Trichodesmium	0.00129249	0.00100203	0.00148627	0.00126731	0.00206878	0.00171812	0.00148764	0.00138981	0.00128301	0.0016348	0.00140422	0.000795202	0.000860389	0.000895055	0.00135495	0.0010046
d__Bacteria|p__Thermotogae|c__Thermotogae|o__Thermotogales|f__Fervidobacteriaceae|g__Fervidobacterium	0.000743469	0.000687834	0.000701674	0.000752032	0.000665977	0.000801787	0.000562191	0.000601001	0.000828272	0.000767723	0.000602897	0.000497001	0.000885695	0.000884399	0.000431575	0.00057989
d__Bacteria|p__Firmicutes|c__Clostridia|o__Halanaerobiales|f__Halanaerobiaceae|g__Halanaerobium	0.00177289	0.001554	0.00166488	0.0013648	0.0026214	0.00213333	0.00139251	0.00154946	0.0016403	0.00245671	0.00174001	0.000497001	0.00126528	0.000884399	0.00150549	0.00124146
d__Bacteria|p__Proteobacteria|c__Alphaproteobacteria|o__Rhodobacterales|f__Rhodobacteraceae|g__Pannonibacter	0.000423205	0.000407605	0.000433762	0.000612766	0.000269225	0.000314988	0.000406508	0.00044136	0.000503459	0.000361281	0.00042737	0.000728935	0.000632639	0.000863089	0.000401465	0.00054722
d__Bacteria|p__Proteobacteria|c__Betaproteobacteria|o__Burkholderiales|f__Oxalobacteraceae|g__Collimonas	0.000537585	0.000560457	0.000408247	0.000828627	0.000318819	0.000515434	0.000501648	0.000469532	0.000324812	0.000316121	0.000373949	0.000596402	0.000582028	0.000863089	0.000371355	0.000416541
d__Bacteria|p__Firmicutes|c__Bacilli|o__Bacillales|f__Bacillaceae|g__Virgibacillus	0.000846411	0.000985046	0.00101424	0.000967892	0.00126111	0.00118836	0.000847612	0.0010048	0.0010394	0.00111997	0.00104553	0.000397601	0.000911	0.000863089	0.000802931	0.000833082
d__Bacteria|p__Firmicutes|c__Bacilli|o__Lactobacillales|f__Lactobacillaceae|g__Pediococcus	0.000697717	0.000798227	0.00083563	0.000905223	0.000906862	0.000930645	0.000735173	0.000835767	0.000909475	0.000912236	0.000885266	0.000960869	0.000911	0.000863089	0.000792894	0.000865751
d__Bacteria|p__Proteobacteria|c__Gammaproteobacteria|o__Pasteurellales|f__Pasteurellaceae|g__Actinobacillus	0.000720593	0.000874653	0.00077822	0.000710252	0.000729741	0.00111677	0.00076977	0.000704298	0.000633384	0.000686435	0.000755529	0.000728935	0.000632639	0.000852433	0.000642345	0.000751407
d__Bacteria|p__Proteobacteria|c__Deltaproteobacteria|o__Myxococcales|f__Polyangiaceae|g__Chondromyces	0.000674841	0.000866161	0.000535824	0.000807738	0.000418007	0.000615658	0.000743822	0.000563438	0.000487219	0.000279993	0.000511318	0.000430735	0.000784473	0.000852433	0.000582125	0.0006779
d__Bacteria|p__Bacteroidetes|o__Bacteroidetes_Order_II_Incertae_sedis|f__Rhodothermaceae|g__Salinibacter	0.000457519	0.000509507	0.00038911	0.000564024	0.000382583	0.000515434	0.000596788	0.000507095	0.000276091	0.000243865	0.000251843	0.000430735	0.000379583	0.000852433	0.000341246	0.000334866
d__Bacteria|p__Firmicutes|c__Clostridia|o__Thermoanaerobacterales|f__Thermoanaerobacteraceae|g__Moorella	0.000651965	0.000585933	0.000299806	0.000668472	0.000340073	0.000458164	0.000484349	0.000356844	0.00053594	0.000270961	0.000511318	0.000795202	0.000733861	0.000841778	0.000401465	0.000473713
d__Bacteria|p__Actinobacteria|c__Actinobacteria|o__Micrococcales|f__Dermabacteraceae|g__Brachybacterium	0.00028595	0.000407605	0.000376352	0.000487428	0.000219631	0.000400893	0.000415157	0.000431969	0.000406016	0.000270961	0.000335791	0.000629535	0.000531417	0.000831122	0.000230843	0.000620727
d__Bacteria|p__Proteobacteria|c__Gammaproteobacteria|o__Vibrionales|f__Vibrionaceae|g__Photobacterium	0.000766345	0.000475539	0.000771841	0.000724179	0.000623468	0.000672928	0.000596788	0.000601001	0.00077955	0.000686435	0.000671581	0.000994003	0.000657945	0.000820467	0.000511868	0.000800412
d__Bacteria|p__Proteobacteria|c__Gammaproteobacteria|o__Pasteurellales|f__Pasteurellaceae|g__Pasteurella	0.000812097	0.000934095	0.000950449	0.000717215	0.000942287	0.00108814	0.000856261	0.000816986	0.000990678	0.00111094	0.000839477	0.00102714	0.000885695	0.000820467	0.000833041	0.000775909
d__Bacteria|p__Proteobacteria|c__Betaproteobacteria|o__Burkholderiales|g__Thiomonas	0.000411767	0.00052649	0.000376352	0.00057795	0.000361328	0.000501117	0.000605437	0.000450751	0.000438497	0.000261929	0.00038158	0.000430735	0.0004555	0.000820467	0.000371355	0.000628895
d__Bacteria|p__Firmicutes|c__Tissierellia|o__Tissierellales|f__Peptoniphilaceae|g__Finegoldia	0.00101798	0.000917112	0.00101424	0.000738105	0.00100605	0.000987916	0.000700577	0.000676126	0.000909475	0.000912236	0.00090053	0.00159041	0.001822	0.000820467	0.000853114	0.000784077
d__Bacteria|p__Proteobacteria|c__Alphaproteobacteria|o__Rickettsiales|f__Anaplasmataceae|g__Ehrlichia	0.00131537	0.00149455	0.0015692	0.00123946	0.00233801	0.00167516	0.00117628	0.00155885	0.00108812	0.00204124	0.00174001	0.000762069	0.0013665	0.000809812	0.00138506	0.00115161
d__Bacteria|p__Thermotogae|c__Thermotogae|o__Petrotogales|g__Marinitoga	0.00168138	0.00149455	0.00164574	0.00138569	0.0023876	0.00206174	0.00134061	0.00158702	0.00159158	0.00197802	0.0017858	0.000629535	0.00108814	0.000809812	0.00126462	0.00126596
d__Bacteria|p__Firmicutes|c__Negativicutes|o__Selenomonadales|f__Selenomonadaceae|g__Megamonas	0.000777783	0.000730293	0.000816493	0.000710252	0.00103439	0.00090201	0.000691928	0.000723079	0.00110436	0.000993524	0.000992109	0.000762069	0.00106283	0.000799156	0.000792894	0.000865751
d__Bacteria|p__Bacteroidetes|c__Flavobacteriia|o__Flavobacteriales|f__Blattabacteriaceae|g__Blattabacterium	0.00148694	0.00133321	0.00152455	0.00113501	0.00226007	0.00191856	0.00141845	0.00128652	0.00128301	0.0018877	0.00140422	0.000331334	0.000784473	0.000788501	0.00133487	0.0010536
d__Bacteria|p__Actinobacteria|c__Actinobacteria|o__Bifidobacteriales|f__Bifidobacteriaceae|g__Parascardovia	0.000331702	0.000416097	0.000306185	0.000410832	0.000191291	0.000329305	0.000354613	0.000338063	0.000503459	0.000523858	0.000373949	0.0010934	0.000986917	0.000788501	0.000391429	0.000588058
d__Bacteria|p__Firmicutes|c__Clostridia|o__Clostridiales|f__Peptococcaceae|g__Syntrophobotulus	0.000366015	0.000509507	0.000503929	0.000529207	0.000332989	0.000472482	0.000302718	0.000478923	0.000584662	0.000541922	0.000465528	0.000861469	0.000657945	0.000756534	0.000451649	0.000571723
d__Bacteria|p__Bacteroidetes|c__Cytophagia|o__Cytophagales|f__Cytophagaceae|g__Runella	0.000732031	0.000755768	0.000739947	0.000765958	0.00077225	0.000758834	0.000873559	0.000685517	0.000633384	0.00053289	0.000549476	0.000463868	0.000556722	0.000745879	0.000481758	0.000555388
d__Bacteria|p__Proteobacteria|c__Acidithiobacillia|o__Acidithiobacillales|f__Acidithiobacillaceae|g__Acidithiobacillus	0.000491833	0.000458556	0.000376352	0.000626693	0.000361328	0.000486799	0.000605437	0.000413188	0.0005197	0.000343217	0.000320527	0.000629535	0.000657945	0.000724568	0.000461685	0.000669732
d__Bacteria|p__Bacteroidetes|c__Cytophagia|o__Cytophagales|f__Cyclobacteriaceae|g__Cyclobacterium	0.000640527	0.000628391	0.000771841	0.000703289	0.000850183	0.000830422	0.000510297	0.000713689	0.000714587	0.000803851	0.000564739	0.000530135	0.000582028	0.000724568	0.000582125	0.000596225
d__Bacteria|p__Cyanobacteria|o__Chroococcales|f__Microcystaceae|g__Microcystis	0.000606213	0.00067085	0.000695295	0.000710252	0.000623468	0.000629975	0.000873559	0.000676126	0.000665865	0.00044257	0.000503686	0.000298201	0.000582028	0.000713913	0.000491795	0.000522718
d__Bacteria|p__Actinobacteria|c__Actinobacteria|o__Micrococcales|f__Micrococcaceae|g__Rothia	0.000446081	0.00052649	0.000369973	0.000494391	0.000219631	0.000529752	0.000484349	0.000525876	0.00053594	0.000279993	0.00042737	0.000861469	0.000784473	0.000703257	0.000471722	0.00051455
d__Bacteria|p__Firmicutes|c__Clostridia|o__Clostridiales|f__Peptostreptococcaceae|g__Acetoanaerobium	0.00102942	0.000951079	0.000924934	0.000807738	0.00126111	0.00134586	0.000838962	0.000920283	0.00129925	0.00149029	0.001015	0.000695802	0.000885695	0.000681947	0.00089326	0.000735072
d__Bacteria|p__Fusobacteria|c__Fusobacteriia|o__Fusobacteriales|f__Fusobacteriaceae|g__Ilyobacter	0.000960791	0.000866161	0.000854766	0.000842554	0.00138863	0.000959281	0.00076977	0.000948455	0.00110436	0.00120126	0.000961582	0.000762069	0.000961611	0.000660636	0.000672454	0.000882086
d__Bacteria|p__Proteobacteria|c__Gammaproteobacteria|o__Pseudomonadales|f__Moraxellaceae|g__Moraxella	0.000766345	0.000721801	0.000918555	0.000591877	0.000821844	0.00084474	0.000562191	0.000751251	0.000633384	0.000803851	0.000725003	0.000596402	0.000708556	0.00064998	0.000672454	0.000588058
d__Bacteria|p__Bacteroidetes|c__Sphingobacteriia|o__Sphingobacteriales|f__Sphingobacteriaceae|g__Sphingobacterium	0.000446081	0.000433081	0.000688916	0.000654546	0.000573874	0.000672928	0.000406508	0.00044136	0.000503459	0.000388378	0.000496054	0.000530135	0.000480806	0.00064998	0.000572088	0.000408373
d__Bacteria|p__Firmicutes|c__Clostridia|o__Clostridiales|f__Clostridiaceae|g__Candidatus_Arthromitus	0.00110948	0.00111242	0.00100786	0.000849517	0.00156576	0.00127427	0.000873559	0.00103297	0.000860753	0.00134577	0.00119053	0.000530135	0.000759167	0.00064998	0.000963517	0.000743239
d__Bacteria|p__Proteobacteria|c__Gammaproteobacteria|o__Chromatiales|f__Chromatiaceae|g__Marichromatium	0.000377453	0.000645375	0.0003317	0.000570987	0.000311734	0.00060134	0.000415157	0.000422579	0.000503459	0.000252897	0.000290001	0.000662669	0.000582028	0.000639325	0.000220806	0.000490048
d__Bacteria|p__Bacteroidetes|c__Sphingobacteriia|o__Sphingobacteriales|f__Sphingobacteriaceae|g__Pedobacter	0.000583337	0.000534982	0.000535824	0.000591877	0.00049594	0.000429529	0.000441104	0.000422579	0.000406016	0.000352249	0.000373949	0.000331334	0.000556722	0.000639325	0.000541978	0.00051455
d__Bacteria|p__Bacteroidetes|c__Cytophagia|o__Cytophagales|f__Cytophagaceae|g__Cytophaga	0.000594775	0.000534982	0.000586854	0.000487428	0.000623468	0.000744516	0.000501648	0.000544657	0.00053594	0.000541922	0.000602897	0.000397601	0.000379583	0.000639325	0.000431575	0.000416541
d__Bacteria|p__Bacteroidetes|c__Sphingobacteriia|o__Sphingobacteriales|f__Sphingobacteriaceae|g__Solitalea	0.000571899	0.000594424	0.000631506	0.000647583	0.000722656	0.000658611	0.000484349	0.000601001	0.000763309	0.000587082	0.000518949	0.000430735	0.000354278	0.000618014	0.000461685	0.000694235
d__Bacteria|p__Firmicutes|c__Clostridia|o__Clostridiales|f__Eubacteriaceae|g__Acetobacterium	0.000697717	0.000721801	0.000535824	0.000612766	0.000687232	0.000715881	0.000562191	0.000638564	0.000747069	0.000803851	0.000747897	0.000728935	0.000657945	0.000618014	0.000481758	0.000759574
d__Bacteria|p__Bacteroidetes|c__Flavobacteriia|o__Flavobacteriales|f__Flavobacteriaceae|g__Riemerella	0.000892163	0.000772752	0.00102062	0.000912186	0.00119026	0.000916328	0.000726524	0.000807595	0.000974437	0.00108384	0.000984477	0.000563268	0.000632639	0.000596703	0.000812967	0.000735072
d__Bacteria|p__Firmicutes|c__Bacilli|o__Lactobacillales|f__Leuconostocaceae|g__Weissella	0.000629089	0.000789735	0.000682537	0.000807738	0.000821844	0.000701563	0.000553542	0.000601001	0.000665865	0.000830947	0.000740266	0.000563268	0.000885695	0.000596703	0.000562051	0.000588058
d__Bacteria|p__Firmicutes|c__Clostridia|o__Clostridiales|f__Peptococcaceae|g__Dehalobacter	0.000423205	0.000450064	0.00038911	0.000584913	0.000283394	0.000472482	0.000311368	0.000488313	0.000422256	0.000523858	0.000358686	0.000762069	0.000632639	0.000596703	0.000421539	0.00057989
d__Bacteria|p__Proteobacteria|c__Alphaproteobacteria|o__Rickettsiales|f__Anaplasmataceae|g__Wolbachia	0.000697717	0.000611408	0.000797357	0.000584913	0.00111941	0.000758834	0.000700577	0.000657345	0.000698347	0.000867076	0.000793687	0.000430735	0.000531417	0.000586048	0.000632308	0.00061256
d__Bacteria|p__Proteobacteria|c__Deltaproteobacteria|o__Desulfobacterales|f__Desulfobacteraceae|g__Desulfobacula	0.000526147	0.000484031	0.000605991	0.00061973	0.000736826	0.000758834	0.000441104	0.00058222	0.000470978	0.000596114	0.000595265	0.000795202	0.000632639	0.000586048	0.000511868	0.000498215
d__Bacteria|p__Proteobacteria|c__Epsilonproteobacteria|o__Campylobacterales|f__Campylobacteraceae|g__Sulfurospirillum	0.000720593	0.000713309	0.000644264	0.00061973	0.000750995	0.000801787	0.000665981	0.000610392	0.000584662	0.000605146	0.000633423	0.000563268	0.000860389	0.000586048	0.000632308	0.000563555
d__Bacteria|p__Firmicutes|c__Clostridia|o__Clostridiales|f__Peptostreptococcaceae|g__Filifactor	0.000560461	0.000517998	0.000574097	0.000570987	0.000531365	0.000472482	0.000458402	0.000394407	0.000633384	0.000514826	0.000580002	0.000795202	0.000708556	0.000586048	0.000431575	0.000473713
d__Bacteria|p__Tenericutes|c__Mollicutes|o__Mycoplasmatales|f__Mycoplasmataceae|g__Ureaplasma	0.00177289	0.00139265	0.00171591	0.00130909	0.0025293	0.00191856	0.00127142	0.00145555	0.00136421	0.0022851	0.0019079	0.000563268	0.000784473	0.000586048	0.00146535	0.00134763
d__Bacteria|p__Proteobacteria|c__Alphaproteobacteria|o__Sphingomonadales|f__Sphingomonadaceae|g__Zymomonas	0.000743469	0.000662359	0.000918555	0.000724179	0.00116192	0.000801787	0.000856261	0.000723079	0.000633384	0.000984492	0.000801319	0.000795202	0.000809778	0.000564737	0.000752748	0.000563555
d__Bacteria|p__Bacteroidetes|c__Flavobacteriia|o__Flavobacteriales|f__Flavobacteriaceae|g__Muricauda	0.000617651	0.000602916	0.000503929	0.000591877	0.000396752	0.000443846	0.000432455	0.000366235	0.000487219	0.000379346	0.000320527	0.000364468	0.000303667	0.000564737	0.000622271	0.000457378
d__Bacteria|p__Firmicutes|c__Clostridia|o__Halanaerobiales|f__Halobacteroidaceae|g__Halobacteroides	0.000743469	0.000951079	0.000995101	0.000821664	0.00105565	0.00118836	0.000813015	0.000657345	0.00077955	0.00106578	0.000976846	0.000430735	0.000632639	0.000564737	0.000702564	0.000694235
d__Bacteria|p__Proteobacteria|c__Gammaproteobacteria|o__Alteromonadales|f__Colwelliaceae|g__Colwellia	0.000800659	0.000721801	0.000765462	0.00061973	0.000729741	0.000801787	0.000596788	0.000629173	0.00053594	0.000867076	0.000709739	0.000994003	0.000556722	0.000554082	0.000672454	0.000530885
d__Bacteria|p__Proteobacteria|c__Gammaproteobacteria|o__Pasteurellales|f__Pasteurellaceae|g__Aggregatibacter	0.000686279	0.000585933	0.000472035	0.00061973	0.00053845	0.000744516	0.000544893	0.000525876	0.000454737	0.000668371	0.000572371	0.000662669	0.000430195	0.000554082	0.000662418	0.000571723
d__Bacteria|p__Bacteroidetes|c__Flavobacteriia|o__Flavobacteriales|f__Flavobacteriaceae|g__Myroides	0.000720593	0.000789735	0.000784599	0.000947003	0.000765165	0.000787469	0.00086491	0.000741861	0.000665865	0.000695467	0.000671581	0.000563268	0.000404889	0.000554082	0.000602198	0.000694235
d__Bacteria|p__Firmicutes|c__Bacilli|o__Bacillales|f__Planococcaceae|g__Planococcus	0.000537585	0.000560457	0.000478414	0.000515281	0.000361328	0.00054407	0.000423806	0.000525876	0.0005197	0.000587082	0.000396844	0.000298201	0.000708556	0.000554082	0.000341246	0.000506383
d__Bacteria|p__Firmicutes|c__Bacilli|o__Bacillales|f__Bacillaceae|g__Parageobacillus	0.000400329	0.000560457	0.000574097	0.000410832	0.000609298	0.000443846	0.000467051	0.000450751	0.000487219	0.000523858	0.000465528	0.000662669	0.00068325	0.000543426	0.000461685	0.000432876
d__Bacteria|p__Cyanobacteria|o__Pleurocapsales|f__Dermocarpellaceae|g__Stanieria	0.000869287	0.000823702	0.000765462	0.000661509	0.000942287	0.000787469	0.00067463	0.00059161	0.000714587	0.000776755	0.000702108	0.000397601	0.000708556	0.000543426	0.000672454	0.000637062
d__Bacteria|p__Bacteroidetes|c__Sphingobacteriia|o__Sphingobacteriales|f__Sphingobacteriaceae|g__Pseudopedobacter	0.000903601	0.000653867	0.000708053	0.000682399	0.000729741	0.000773152	0.000683279	0.000638564	0.000828272	0.000722563	0.000450265	0.000364468	0.000430195	0.000532771	0.000521905	0.00048188
d__Bacteria|p__Firmicutes|c__Clostridia|o__Halanaerobiales|f__Halanaerobiaceae|g__Halothermothrix	0.000514709	0.000594424	0.000637885	0.00057795	0.000942287	0.000687246	0.000518946	0.000619782	0.000454737	0.000821915	0.000694476	0.000331334	0.000506111	0.000532771	0.000582125	0.000441043
d__Bacteria|p__Firmicutes|c__Tissierellia|o__Tissierellales|f__Peptoniphilaceae|g__Anaerococcus	0.000549023	0.0006199	0.000567718	0.00059884	0.000729741	0.000758834	0.000389209	0.000563438	0.000649625	0.000740627	0.00066395	0.000463868	0.000809778	0.000532771	0.000622271	0.000555388
d__Bacteria|p__Firmicutes|c__Bacilli|o__Bacillales|f__Bacillaceae|g__Oceanobacillus	0.000583337	0.000450064	0.000363595	0.000508318	0.000588044	0.00054407	0.000389209	0.000347454	0.000487219	0.000541922	0.000564739	0.000198801	0.000531417	0.00051146	0.000331209	0.000457378
d__Bacteria|p__Firmicutes|c__Negativicutes|o__Veillonellales|f__Veillonellaceae|g__Veillonella	0.000343139	0.000551965	0.000440141	0.000417795	0.000453431	0.00054407	0.000371911	0.000469532	0.000487219	0.00053289	0.000511318	0.000629535	0.000632639	0.00051146	0.000511868	0.000408373
d__Bacteria|p__Firmicutes|c__Bacilli|o__Lactobacillales|f__Enterococcaceae|g__Melissococcus	0.00105229	0.000951079	0.00108441	0.000912186	0.00148782	0.00138881	0.000787068	0.00102358	0.000909475	0.00139997	0.00108369	0.000463868	0.00103753	0.000500804	0.000963517	0.000939259
d__Bacteria|p__Proteobacteria|c__Deltaproteobacteria|o__Desulfurellales|f__Desulfurellaceae|g__Desulfurella	0.000606213	0.000594424	0.000727189	0.000501354	0.000921032	0.000801787	0.000648682	0.000629173	0.000422256	0.000794819	0.000694476	0.000596402	0.000607334	0.000490149	0.000501832	0.000571723
d__Bacteria|p__Bacteroidetes|c__Flavobacteriia|o__Flavobacteriales|f__Flavobacteriaceae|g__Psychroflexus	0.000583337	0.000611408	0.00066978	0.000508318	0.000921032	0.00054407	0.00057084	0.00073247	0.0005197	0.000767723	0.000793687	0.000430735	0.000506111	0.000490149	0.000572088	0.00061256
d__Bacteria|p__Firmicutes|c__Bacilli|o__Lactobacillales|f__Enterococcaceae|g__Tetragenococcus	0.000732031	0.000568949	0.000676158	0.00057795	0.00078642	0.000959281	0.000458402	0.000525876	0.000763309	0.000876108	0.000518949	0.000662669	0.000860389	0.000490149	0.000552015	0.000473713
d__Bacteria|p__Actinobacteria|c__Coriobacteriia|o__Coriobacteriales|f__Atopobiaceae|g__Atopobium	0.00028595	0.000280229	0.000267912	0.000194971	0.000162952	0.000214764	0.000112438	0.000253547	0.000600903	0.00044257	0.000526581	0.00132534	0.00174608	0.000479494	0.000361319	0.000792244
d__Bacteria|p__Bacteroidetes|c__Flavobacteriia|o__Flavobacteriales|f__Flavobacteriaceae|g__Ornithobacterium	0.000743469	0.00067085	0.000650643	0.000529207	0.000687232	0.000515434	0.000562191	0.000478923	0.0005197	0.000713531	0.000503686	0.000397601	0.000480806	0.000468838	0.000622271	0.00051455
d__Bacteria|p__Bacteroidetes|c__Cytophagia|o__Cytophagales|f__Flammeovirgaceae|g__Marivirga	0.000720593	0.000585933	0.000650643	0.000570987	0.000750995	0.000873375	0.000691928	0.00058222	0.000617144	0.000713531	0.00066395	0.000530135	0.000556722	0.000468838	0.000582125	0.000571723
d__Bacteria|p__Firmicutes|c__Bacilli|o__Bacillales|f__Planococcaceae|g__Solibacillus	0.000446081	0.000433081	0.000542202	0.00057795	0.000644722	0.000587023	0.000423806	0.00044136	0.000552181	0.000569018	0.000465528	0.000463868	0.000708556	0.000468838	0.000421539	0.000539053
d__Bacteria|p__Proteobacteria|c__Gammaproteobacteria|o__Thiotrichales|f__Piscirickettsiaceae|g__Piscirickettsia	0.00104086	0.000806719	0.00102699	0.000710252	0.00165077	0.00136017	0.000890857	0.00102358	0.000909475	0.00157157	0.00115237	0.000364468	0.00068325	0.000458183	0.000963517	0.000735072
d__Bacteria|p__Actinobacteria|c__Actinobacteria|o__Bifidobacteriales|f__Bifidobacteriaceae|g__Gardnerella	0.000491833	0.000568949	0.000484793	0.000445648	0.000588044	0.000572705	0.000432455	0.000328672	0.000763309	0.000559986	0.000541844	0.000629535	0.0004555	0.000458183	0.000481758	0.000571723
d__Bacteria|p__Bacteroidetes|c__Flavobacteriia|o__Flavobacteriales|f__Flavobacteriaceae|g__Aequorivita	0.000617651	0.00052649	0.000574097	0.00059884	0.000602213	0.000443846	0.0004757	0.000563438	0.000568422	0.000550954	0.000572371	0.000397601	0.000354278	0.000447527	0.000501832	0.000539053
d__Bacteria|p__Firmicutes|c__Negativicutes|o__Veillonellales|f__Veillonellaceae|g__Dialister	0.000274512	0.000399113	0.0003317	0.000355126	0.000439261	0.000400893	0.000371911	0.000544657	0.000665865	0.000740627	0.000503686	0.00135847	0.00116406	0.000436872	0.000782857	0.000653397
d__Bacteria|p__Cyanobacteria|o__Chroococcidiopsidales|f__Chroococcidiopsidaceae|g__Chroococcidiopsis	0.000377453	0.000339671	0.00038911	0.000522244	0.000347158	0.000658611	0.000683279	0.000676126	0.000324812	0.000307089	0.000351054	0.000265067	0.000202445	0.000404906	0.000351282	0.000457378
d__Bacteria|p__Proteobacteria|c__Gammaproteobacteria|o__Oceanospirillales|f__Halomonadaceae|g__Candidatus_Carsonella	0.00170426	0.00137567	0.00199658	0.00127428	0.00338656	0.00220491	0.00214498	0.00185935	0.00079579	0.00251091	0.00195369	0.000298201	0.000556722	0.000362284	0.00177648	0.00129863
d__Bacteria|p__Proteobacteria|c__Gammaproteobacteria|o__Pasteurellales|f__Pasteurellaceae|g__Mannheimia	0.000388891	0.000416097	0.000593233	0.00057795	0.000651807	0.000515434	0.000423806	0.000488313	0.000665865	0.00057805	0.000435002	0.000364468	0.000733861	0.000362284	0.000331209	0.000441043
d__Bacteria|p__Proteobacteria|c__Deltaproteobacteria|o__Desulfovibrionales|f__Desulfovibrionaceae|g__Lawsonia	0.000480395	0.000433081	0.000650643	0.000515281	0.000864353	0.000429529	0.000467051	0.000450751	0.000503459	0.000821915	0.000549476	0.000364468	0.000404889	0.000340973	0.000541978	0.000563555
d__Bacteria|p__Firmicutes|c__Clostridia|o__Thermoanaerobacterales|f__Thermodesulfobiaceae|g__Thermodesulfobium	0.000514709	0.000543474	0.00055496	0.000396906	0.000708486	0.000629975	0.000337315	0.000460141	0.000503459	0.000668371	0.000564739	0.000331334	0.000582028	0.00025573	0.000461685	0.000416541
d__Bacteria|p__Cyanobacteria|o__Nostocales|f__Nostocaceae|g__Trichormus	0.000514709	0.000433081	0.000459277	0.000438685	0.000658892	0.000443846	0.000691928	0.00058222	0.000357294	0.000704499	0.000549476	0.000430735	0.000328972	0.000202453	0.000572088	0.000457378

## Sheet: Archaea-amplicon
		BCK	BCK	BCK	BCK	BCK	BCK	BCK	BCK	HG	HG	HG	HG	HG	HG	HG	HG
		Bull81	Bull865	Bull343	Bull381Y	Bull61	Bull87	Bull217	Bull273	Bull227	Bull297	Bull131	Bull107	Bull147	Bull155	Bull23	Bull105
Methanobrevibacter_gottschalkii_and_relatives		0.9821	0.9261	0.9756	0.9651	0.9178	0.9493	0.8047	0.8161	0.8933	0.9441	0.8502	0.9785	0.6472	0.4028	0.9991	0.6425
Methanobrevibacter_ruminantium_and_relatives		0	0.0568	0.0143	0.0309	0.0731	0.0412	0.1914	0.1769	0.095	0.0436	0.1437	0.0158	0.3333	0.5417	0.0009	0.3439
Methanosphaera uncl.		0.0156	0.0114	0.0057	0.004	0.0076	0.0095	0.0039	0.007	0.0074	0.0101	0.0048	0.0045	0.0195	0.0347	0	0.0136
Methanimicrococcus;Other		0	0	0	0	0	0	0	0	0	0	0	0	0	0.0208	0	0
RCC and other		0.0022	0.0057	0.0043	0	0.0015	0	0	0	0.0042	0.0022	0.0012	0.0011	0	0	0	0

## Sheet: Bacteria-amplicon
# Constructed from biom file		BCK	BCK	BCK	BCK	BCK	BCK	BCK	BCK	HG	HG	HG	HG	HG	HG	HG	HG
#OTU ID		Bull61	Bull81	Bull217	Bull273	Bull87	Bull343	Bull381Y	Bull865	Bull297	Bull23	Bull105	Bull107	Bull227	Bull147	Bull155	Bull131
k__Bacteria;p__Actinobacteria;c__Actinobacteria;o__Actinomycetales;f__Corynebacteriaceae;g__Corynebacterium		0.001	0	0	0	0	0.0025	0	0	0	0	0	0	0	0	0	0.0006
k__Bacteria;p__Actinobacteria;c__Actinobacteria;o__Actinomycetales;f__Promicromonosporaceae;g__Cellulosimicrobium		0	0	0	0	0	0	0	0	0	0	0	0.0005	0	0	0	0
k__Bacteria;p__Actinobacteria;c__Actinobacteria;o__Actinomycetales;f__Streptomycetaceae;g__Streptomyces		0	0	0	0	0.0009	0	0	0	0	0	0	0	0	0	0	0
k__Bacteria;p__Actinobacteria;c__Coriobacteriia;o__Coriobacteriales;f__Coriobacteriaceae;g__		0	0	0.0027	0.0046	0	0.0013	0	0.0012	0.0008	0.0019	0.0061	0.0005	0.0008	0.0081	0.0004	0.0136
k__Bacteria;p__Actinobacteria;c__Coriobacteriia;o__Coriobacteriales;f__Coriobacteriaceae;g__Atopobium		0	0	0	0	0	0	0	0	0	0	0.0005	0	0	0	0	0
k__Bacteria;p__Bacteroidetes;c__Bacteroidia;o__Bacteroidales;f__;g__		0.0908	0.0949	0.0592	0.0362	0.0459	0.0621	0.1077	0.0693	0.0104	0.0037	0.0028	0.0099	0.0872	0.0025	0	0.0283
k__Bacteria;p__Bacteroidetes;c__Bacteroidia;o__Bacteroidales;f__BS11;g__		0.004	0.0059	0.0009	0	0	0.0038	0.001	0	0	0	0	0	0.0023	0	0	0
k__Bacteria;p__Bacteroidetes;c__Bacteroidia;o__Bacteroidales;f__Bacteroidaceae;g__BF311		0	0.0297	0	0.0008	0.0009	0.0025	0.004	0	0	0	0.0033	0	0	0	0	0.0018
k__Bacteria;p__Bacteroidetes;c__Bacteroidia;o__Bacteroidales;f__Bacteroidaceae;g__Bacteroides		0	0	0	0.0023	0.0141	0	0	0.0012	0.0008	0	0	0	0.0015	0	0	0.0006
k__Bacteria;p__Bacteroidetes;c__Bacteroidia;o__Bacteroidales;f__Prevotellaceae;g__		0.001	0.0036	0.0009	0	0.0009	0.0152	0	0.0036	0.0004	0	0	0	0	0	0	0
k__Bacteria;p__Bacteroidetes;c__Bacteroidia;o__Bacteroidales;f__Prevotellaceae;g__Prevotella		0.1746	0.0973	0.2406	0.23	0.3142	0.2053	0.2895	0.3698	0.3813	0.1483	0.0607	0.4414	0.1304	0.301	0.345	0.3906
k__Bacteria;p__Bacteroidetes;c__Bacteroidia;o__Bacteroidales;f__RF16;g__		0.005	0.0059	0.0009	0.0015	0	0.0025	0.004	0.0024	0	0	0	0	0.0023	0	0	0.0012
k__Bacteria;p__Bacteroidetes;c__Bacteroidia;o__Bacteroidales;f__S24-7;g__		0.0464	0.0202	0.1795	0.31	0.098	0.0444	0.0464	0.0255	0.0464	0.0298	0.1397	0.0189	0.4383	0.4958	0.3257	0.1357
k__Bacteria;p__Bacteroidetes;c__Bacteroidia;o__Bacteroidales;f__[Paraprevotellaceae];g__		0.003	0.0024	0	0.0085	0.0044	0.0114	0.003	0.0012	0.0008	0.0014	0.0014	0.0009	0.0062	0	0	0.0012
k__Bacteria;p__Bacteroidetes;c__Bacteroidia;o__Bacteroidales;f__[Paraprevotellaceae];g__CF231		0.004	0	0.009	0.0054	0.0009	0.0025	0.0049	0	0.0004	0	0	0	0.0008	0	0	0
k__Bacteria;p__Bacteroidetes;c__Bacteroidia;o__Bacteroidales;f__[Paraprevotellaceae];g__YRC22		0.003	0.0036	0.0009	0.0077	0	0.0101	0.0049	0.0036	0	0.0056	0.0005	0.0014	0	0	0	0.0083
k__Bacteria;p__Bacteroidetes;c__Bacteroidia;o__Bacteroidales;f__p-2534-18B5;g__		0	0	0	0	0	0	0	0	0	0.0019	0	0	0	0	0	0
k__Bacteria;p__Chloroflexi;c__Anaerolineae;o__Anaerolineales;f__Anaerolinaceae;g__SHD-231		0.0071	0.0095	0.0036	0.0031	0.0018	0	0.0089	0.0012	0	0	0	0	0	0	0	0
k__Bacteria;p__Cyanobacteria;c__4C0d-2;o__YS2;f__;g__		0	0	0	0.0023	0.0018	0.0013	0	0.0049	0	0.0005	0	0	0.0023	0	0	0.0006
k__Bacteria;p__Elusimicrobia;c__Endomicrobia;o__;f__;g__		0.002	0.0012	0	0	0	0.0013	0	0	0	0	0	0	0.0031	0	0	0
k__Bacteria;p__Fibrobacteres;c__Fibrobacteria;o__Fibrobacterales;f__Fibrobacteraceae;g__Fibrobacter		0.0111	0.019	0.035	0.01	0.0035	0.0406	0.0306	0.0389	0.0012	0.0051	0	0.0005	0	0	0	0
k__Bacteria;p__Firmicutes;c__Bacilli;o__Bacillales;f__Paenibacillaceae;g__		0	0	0	0.0008	0	0	0	0	0	0	0	0	0	0	0	0
k__Bacteria;p__Firmicutes;c__Bacilli;o__Lactobacillales;f__Lactobacillaceae;g__Lactobacillus		0.001	0	0	0	0	0.0013	0	0	0.0021	0.0009	0.0019	0	0.0008	0.0038	0.0012	0
k__Bacteria;p__Firmicutes;c__Bacilli;o__Lactobacillales;f__Streptococcaceae;g__Streptococcus		0.0061	0.0071	0.0027	0.0015	0	0.0013	0.001	0	0	0	0	0	0.0108	0	0	0
k__Bacteria;p__Firmicutes;c__Clostridia;o__Clostridiales;f__;g__		0.2069	0.1696	0.1364	0.1046	0.1465	0.1774	0.1551	0.1387	0.0265	0.0186	0.0224	0.068	0.064	0.0378	0.0985	0.0236
k__Bacteria;p__Firmicutes;c__Clostridia;o__Clostridiales;f__Christensenellaceae;g__		0.0071	0.013	0.0054	0.0085	0.0026	0.0013	0.0059	0.0085	0	0	0.0005	0	0.0108	0	0	0.0024
k__Bacteria;p__Firmicutes;c__Clostridia;o__Clostridiales;f__Clostridiaceae;g__		0.001	0.0036	0.0009	0.0015	0	0.0013	0	0	0	0.0005	0	0	0.0023	0	0	0
k__Bacteria;p__Firmicutes;c__Clostridia;o__Clostridiales;f__Clostridiaceae;g__Clostridium		0.003	0	0	0.0008	0.0009	0	0	0	0.0004	0.0005	0	0	0.0015	0	0	0.0024
k__Bacteria;p__Firmicutes;c__Clostridia;o__Clostridiales;f__Eubacteriaceae;g__Anaerofustis		0.001	0.0012	0.0009	0	0.0018	0	0.002	0.0012	0	0	0	0	0	0	0	0
k__Bacteria;p__Firmicutes;c__Clostridia;o__Clostridiales;f__Eubacteriaceae;g__Pseudoramibacter_Eubacterium		0	0	0	0	0	0	0	0	0.0004	0	0	0	0	0	0.0004	0
k__Bacteria;p__Firmicutes;c__Clostridia;o__Clostridiales;f__Lachnospiraceae;g__		0.0293	0.0415	0.0171	0.0223	0.0256	0.0355	0.0247	0.0219	0.0079	0.0028	0.007	0.0167	0.0077	0.0016	0.002	0.0041
k__Bacteria;p__Firmicutes;c__Clostridia;o__Clostridiales;f__Lachnospiraceae;g__Anaerostipes		0	0	0	0	0	0	0	0.0012	0.0004	0.0005	0	0.0005	0	0	0	0
k__Bacteria;p__Firmicutes;c__Clostridia;o__Clostridiales;f__Lachnospiraceae;g__Blautia		0	0	0.0009	0.0015	0.0009	0	0.001	0.0012	0.0004	0.0009	0.0005	0.009	0	0.0041	0.0098	0.0018
k__Bacteria;p__Firmicutes;c__Clostridia;o__Clostridiales;f__Lachnospiraceae;g__Butyrivibrio		0.0232	0.0202	0.0126	0.0115	0.0238	0.0101	0.0109	0.0024	0.0025	0.0042	0.0047	0.0405	0.0085	0.0028	0.0047	0.0035
k__Bacteria;p__Firmicutes;c__Clostridia;o__Clostridiales;f__Lachnospiraceae;g__Coprococcus		0.0071	0.0059	0.0081	0.0031	0.0026	0.0317	0.004	0.0073	0.0012	0	0.0014	0.0027	0.0008	0.0025	0.0027	0.0035
k__Bacteria;p__Firmicutes;c__Clostridia;o__Clostridiales;f__Lachnospiraceae;g__Moryella		0.002	0.0024	0.0072	0.0015	0.0044	0.0013	0.003	0.0036	0	0.0005	0	0.0014	0.01	0.0006	0	0.0071
k__Bacteria;p__Firmicutes;c__Clostridia;o__Clostridiales;f__Lachnospiraceae;g__Pseudobutyrivibrio		0	0.0036	0	0.0008	0	0	0	0	0	0	0	0	0.0031	0	0	0
k__Bacteria;p__Firmicutes;c__Clostridia;o__Clostridiales;f__Lachnospiraceae;g__Roseburia		0	0	0	0	0	0	0	0	0.0079	0	0.0065	0	0	0.0006	0.0024	0
k__Bacteria;p__Firmicutes;c__Clostridia;o__Clostridiales;f__Lachnospiraceae;g__Shuttleworthia		0	0	0	0	0	0.0025	0	0	0.0033	0.014	0.0033	0.0032	0.0015	0.0006	0.0126	0.0012
k__Bacteria;p__Firmicutes;c__Clostridia;o__Clostridiales;f__Lachnospiraceae;g__[Ruminococcus]		0	0	0	0	0	0	0	0	0.0079	0	0	0.0005	0	0	0.0075	0
k__Bacteria;p__Firmicutes;c__Clostridia;o__Clostridiales;f__Ruminococcaceae;g__		0.1574	0.1246	0.1086	0.0823	0.0989	0.0951	0.1146	0.1144	0.0597	0.5217	0.0421	0.2225	0.0517	0.0078	0.0122	0.0566
k__Bacteria;p__Firmicutes;c__Clostridia;o__Clostridiales;f__Ruminococcaceae;g__Oscillospira		0.001	0	0.0027	0	0.0035	0	0	0.0012	0.0004	0.0005	0.0023	0.0023	0.0046	0.0003	0.0004	0.0047
k__Bacteria;p__Firmicutes;c__Clostridia;o__Clostridiales;f__Ruminococcaceae;g__Ruminococcus		0.1009	0.1329	0.044	0.0423	0.1103	0.0431	0.0573	0.0231	0.0108	0.0051	0.0238	0.0104	0.0309	0.01	0.0016	0.0779
k__Bacteria;p__Firmicutes;c__Clostridia;o__Clostridiales;f__Veillonellaceae;g__		0	0.0142	0.0018	0.0023	0.0018	0.0228	0.001	0.0012	0.0912	0.0093	0.0192	0.0239	0.0062	0.0169	0.0408	0.0153
k__Bacteria;p__Firmicutes;c__Clostridia;o__Clostridiales;f__Veillonellaceae;g__Dialister		0	0	0	0	0	0	0	0	0.0004	0.0005	0.0005	0.0005	0	0.0019	0.0004	0
k__Bacteria;p__Firmicutes;c__Clostridia;o__Clostridiales;f__Veillonellaceae;g__Megasphaera		0	0	0	0	0	0	0	0	0.0087	0.0033	0.0009	0	0	0.0303	0.0691	0.0035
k__Bacteria;p__Firmicutes;c__Clostridia;o__Clostridiales;f__Veillonellaceae;g__Mitsuokella		0	0	0	0	0	0	0	0	0	0	0	0	0	0.0006	0.0004	0
k__Bacteria;p__Firmicutes;c__Clostridia;o__Clostridiales;f__Veillonellaceae;g__Phascolarctobacterium		0	0	0	0	0	0	0	0	0.0008	0	0	0	0	0	0	0
k__Bacteria;p__Firmicutes;c__Clostridia;o__Clostridiales;f__Veillonellaceae;g__Selenomonas		0	0.0012	0.0036	0.0008	0.0079	0	0.003	0.0024	0	0	0	0	0.0015	0	0	0
k__Bacteria;p__Firmicutes;c__Clostridia;o__Clostridiales;f__Veillonellaceae;g__Succiniclasticum		0.0474	0.1163	0.0521	0.0315	0.045	0.0925	0.0682	0.0657	0.0112	0.0252	0.021	0.0586	0.0448	0.0006	0.0004	0.0531
k__Bacteria;p__Firmicutes;c__Clostridia;o__Clostridiales;f__[Mogibacteriaceae];g__		0.0151	0.0107	0.0099	0.0092	0.0124	0.0114	0.0138	0.0122	0.0041	0.007	0.0126	0.0261	0.0224	0.0331	0.0173	0.0053
k__Bacteria;p__Firmicutes;c__Clostridia;o__Clostridiales;f__[Mogibacteriaceae];g__Mogibacterium		0.0131	0	0.0045	0.0062	0.0097	0.0025	0.004	0	0.0033	0.0135	0.0019	0	0.01	0.0019	0.0016	0.0124
k__Bacteria;p__Firmicutes;c__Clostridia;o__Halanaerobiales;f__Halanaerobiaceae;g__		0	0	0	0	0	0	0	0	0	0	0.0005	0	0	0	0	0
k__Bacteria;p__Firmicutes;c__Erysipelotrichi;o__Erysipelotrichales;f__Erysipelotrichaceae;g__Asteroleplasma		0	0	0	0.0008	0	0	0	0	0.0004	0	0	0	0	0	0	0
k__Bacteria;p__Firmicutes;c__Erysipelotrichi;o__Erysipelotrichales;f__Erysipelotrichaceae;g__Bulleidia		0.001	0.0024	0.0009	0	0.0018	0	0	0	0.0029	0.0154	0.0047	0.0005	0	0.0125	0.0318	0.0206
k__Bacteria;p__Firmicutes;c__Erysipelotrichi;o__Erysipelotrichales;f__Erysipelotrichaceae;g__L7A_E11		0	0	0.0009	0.0008	0	0.0013	0.002	0.0012	0	0	0	0	0.0008	0	0	0.0006
k__Bacteria;p__Firmicutes;c__Erysipelotrichi;o__Erysipelotrichales;f__Erysipelotrichaceae;g__RFN20		0	0.0036	0.0045	0.0023	0.0009	0.0051	0.0049	0.0158	0	0	0.0005	0	0.0015	0	0	0
k__Bacteria;p__Firmicutes;c__Erysipelotrichi;o__Erysipelotrichales;f__Erysipelotrichaceae;g__Sharpea		0	0.0024	0.0099	0.0077	0.0018	0	0	0	0.0186	0	0.4818	0	0	0	0.0039	0.0478
k__Bacteria;p__Firmicutes;c__Erysipelotrichi;o__Erysipelotrichales;f__Erysipelotrichaceae;g__[Eubacterium]		0	0	0	0	0	0	0	0	0.0004	0	0.0019	0	0	0.0003	0.0059	0.0018
k__Bacteria;p__Firmicutes;c__Erysipelotrichi;o__Erysipelotrichales;f__Erysipelotrichaceae;g__p-75-a5		0	0	0	0	0	0	0	0.0012	0	0	0	0	0	0	0	0
k__Bacteria;p__LD1;c__;o__;f__;g__		0	0.0012	0	0	0	0	0	0.0012	0	0	0	0	0	0	0	0
k__Bacteria;p__Lentisphaerae;c__[Lentisphaeria];o__Victivallales;f__Victivallaceae;g__		0.003	0.0024	0	0	0	0	0.002	0.0012	0	0	0	0	0.0023	0	0	0
k__Bacteria;p__Planctomycetes;c__Planctomycetia;o__Pirellulales;f__Pirellulaceae;g__		0	0.0012	0	0	0	0	0.001	0.0012	0	0	0	0	0	0	0	0
k__Bacteria;p__Proteobacteria;c__Alphaproteobacteria;o__Rhizobiales;f__Hyphomicrobiaceae;g__		0	0	0	0	0	0	0	0	0.0004	0	0	0	0	0	0	0
k__Bacteria;p__Proteobacteria;c__Alphaproteobacteria;o__Rickettsiales;f__;g__		0.003	0	0	0	0	0.0013	0.001	0.0049	0	0	0	0	0	0	0	0
k__Bacteria;p__Proteobacteria;c__Betaproteobacteria;o__Burkholderiales;f__Comamonadaceae;g__		0	0	0.0009	0	0	0	0	0	0	0	0	0	0	0.0003	0	0
k__Bacteria;p__Proteobacteria;c__Deltaproteobacteria;o__Desulfobacterales;f__Desulfobulbaceae;g__Desulfobulbus		0	0.0024	0	0	0	0	0.001	0	0	0	0	0	0	0	0	0.0006
k__Bacteria;p__Proteobacteria;c__Epsilonproteobacteria;o__Campylobacterales;f__Campylobacteraceae;g__Campylobacter		0	0	0	0	0	0.0013	0	0	0	0	0	0	0	0	0	0
k__Bacteria;p__Proteobacteria;c__Gammaproteobacteria;o__Aeromonadales;f__Succinivibrionaceae;g__		0.004	0.013	0.0108	0.0192	0.0026	0.0177	0	0.0012	0	0	0	0	0	0	0	0
k__Bacteria;p__Proteobacteria;c__Gammaproteobacteria;o__Aeromonadales;f__Succinivibrionaceae;g__Ruminobacter		0.002	0.0024	0	0.0015	0	0.0152	0.0059	0	0.2806	0.1483	0.0089	0.0302	0.0069	0.0009	0	0.0277
k__Bacteria;p__Proteobacteria;c__Gammaproteobacteria;o__Aeromonadales;f__Succinivibrionaceae;g__Succinivibrio		0	0	0	0.0008	0	0.0013	0	0	0.0004	0	0.1019	0.0068	0.0023	0.0197	0	0.0383
k__Bacteria;p__SR1;c__;o__;f__;g__		0	0	0.0009	0.0015	0	0	0	0	0	0	0	0	0	0	0	0
k__Bacteria;p__Spirochaetes;c__Spirochaetes;o__Sphaerochaetales;f__Sphaerochaetaceae;g__Sphaerochaeta		0.002	0	0.0009	0	0.0018	0	0	0	0	0	0	0	0.0116	0	0	0
k__Bacteria;p__Spirochaetes;c__Spirochaetes;o__Spirochaetales;f__Spirochaetaceae;g__Treponema		0.005	0.0047	0.0153	0.0031	0.0026	0.0114	0.0059	0.0134	0.0004	0.007	0	0	0.0023	0	0.0004	0.0012
k__Bacteria;p__Synergistetes;c__Synergistia;o__Synergistales;f__Dethiosulfovibrionaceae;g__Pyramidobacter		0.003	0	0.0027	0.0031	0.0018	0.0051	0.001	0.0012	0.0008	0.0019	0.0005	0	0.0031	0	0	0
k__Bacteria;p__Synergistetes;c__Synergistia;o__Synergistales;f__Dethiosulfovibrionaceae;g__TG5		0	0	0	0	0	0	0	0	0	0	0	0.0005	0	0	0	0
k__Bacteria;p__TM7;c__TM7-3;o__CW040;f__F16;g__		0	0	0	0	0	0	0	0.0012	0	0	0	0	0	0	0	0
k__Bacteria;p__Tenericutes;c__Mollicutes;o__Anaeroplasmatales;f__Anaeroplasmataceae;g__Anaeroplasma		0	0.0012	0	0	0	0.0013	0	0.0049	0	0	0	0	0	0	0	0
k__Bacteria;p__Tenericutes;c__Mollicutes;o__RF39;f__;g__		0.001	0.0024	0	0.0015	0.0009	0.0013	0	0.0195	0.0008	0	0.0121	0.0018	0	0.0009	0.0012	0.0006
k__Bacteria;p__Verrucomicrobia;c__Verruco-5;o__WCHB1-41;f__RFP12;g__		0	0	0	0.0008	0	0	0.001	0	0	0	0	0	0	0	0	0
k__Bacteria;p__WPS-2;c__;o__;f__;g__		0	0	0	0.0015	0	0	0	0.0024	0	0	0	0	0	0	0	0

## Sheet: Protozoa-amplicon
# Constructed from biom file			BCK	BCK	BCK	BCK	BCK	BCK	BCK	BCK	HG	HG	HG	HG	HG	HG	HG	HG
#OTU ID			Bull81	Bull273	Bull217	Bull343	Bull87	Bull61	Bull381Y	Bull865	Bull297	Bull131	Bull23	Bull155	Bull107	Bull147	Bull105	Bull227
Litostomatea;Trichostomatia;Entodiniomorphida;Ophryoscolecidae;Anoplod.-Diplodinium;Anoplod.-Diplodinium 1			0	0	0	0	0	0.0009	0	0	0	0	0	0	0	0	0	0
Litostomatea;Trichostomatia;Entodiniomorphida;Ophryoscolecidae;Entodinium;Entodinium 1			0.0041	0.0011	0.0008	0.0012	0.0023	0.0053	0.0037	0	0	0.0946	0	0	0.0972	0	0.0011	0.1066
Litostomatea;Trichostomatia;Entodiniomorphida;Ophryoscolecidae;Entodinium;Entodinium 2			0.1046	0.0126	0.0482	0.0369	0.0293	0.0378	0.048	0.0286	0	0	0	0	0.0015	0	0	0.3241
Litostomatea;Trichostomatia;Entodiniomorphida;Ophryoscolecidae;Entodinium;Entodinium 3			0.013	0.0052	0.0128	0.0059	0.0065	0.0097	0.0123	0.0286	0	0	0	0	0	0	0	0.0416
Litostomatea;Trichostomatia;Entodiniomorphida;Ophryoscolecidae;Entodinium;Entodinium 4			0	0	0	0	0	0.0026	0	0	0	0	0	0	0	0	0	0
Litostomatea;Trichostomatia;Entodiniomorphida;Ophryoscolecidae;Entodinium;Entodinium 5			0.0016	0.0138	0.0023	0	0	0.0061	0.0074	0	0	0	0	0	0	0	0	0
Litostomatea;Trichostomatia;Entodiniomorphida;Ophryoscolecidae;Entodinium;Entodinium 6			0.0414	0.0063	0.0188	0.0238	0.0088	0.0061	0.0258	0.1714	0	0.0046	0	0	0.2554	0	0	0.2687
Litostomatea;Trichostomatia;Entodiniomorphida;Ophryoscolecidae;Epidinium;Epidinium			0.7745	0.9569	0.7833	0.7848	0.9225	0.7673	0.7355	0.2214	0.8902	0.898	1	1	0.6459	0.7551	0.9978	0
Litostomatea;Trichostomatia;Entodiniomorphida;Ophryoscolecidae;Eudiplodinium;Eudiplodinium			0.06	0.0017	0.0692	0.0749	0.0282	0.0817	0.1415	0.0571	0	0	0	0	0	0	0	0
Litostomatea;Trichostomatia;Entodiniomorphida;Ophryoscolecidae;Ostracodinium;Ostracodinium 2			0	0	0.0293	0.0702	0.0023	0.0799	0	0.4893	0	0	0	0	0	0	0	0
Litostomatea;Trichostomatia;Entodiniomorphida;Ophryoscolecidae;Polyplastron;Polyplastron			0	0	0	0	0	0.0018	0	0	0	0	0	0	0	0	0	0.259
Litostomatea;Trichostomatia;Vestibuliferida;Isotrichidae;Dasytricha;Dasytricha			0.0008	0.0023	0.0354	0.0024	0	0	0.0246	0.0036	0.1068	0	0	0	0	0.2449	0	0
Litostomatea;Trichostomatia;Vestibuliferida;Isotrichidae;Isotricha;Isotricha 3			0	0	0	0	0	0.0009	0.0012	0	0.003	0.0028	0	0	0	0	0.0011	0
